# Supplementary material for: N-[4-(Di­methyl­amino)­benzyl­idene]-4-methyl­aniline
Source: Acta Crystallogr Sect E Struct Rep Online. 2013 May 18;69(Pt 6):o905. doi: 10.1107/S160053681301249X (PMC3685060; doi:10.1107/S160053681301249X)
Supplement: Supplementary file 2 [file e-69-0o905-Isup2.hkl]

#
# h,k,l, Fc-squared, Fo-squared, sigma(Fo-squared) and status flag
#
data_I
_shelx_title ' 4D4T in Pbca'
_shelx_refln_list_code          4
_shelx_F_calc_maximum      258.39
_exptl_crystal_F_000      1024.00
_reflns_d_resolution_high  0.8108
 
loop_
 _symmetry_equiv_pos_as_xyz
 'x, y, z'
 'x+1/2, -y+1/2, -z'
 '-x, y+1/2, -z+1/2'
 '-x+1/2, -y, z+1/2'
 '-x, -y, -z'
 '-x-1/2, y-1/2, z'
 'x, -y-1/2, z-1/2'
 'x-1/2, y, -z-1/2'
 
_cell_length_a    10.4814
_cell_length_b     8.0528
_cell_length_c    32.5709
_cell_angle_alpha  90.000
_cell_angle_beta   90.000
_cell_angle_gamma  90.000
 
_shelx_F_squared_multiplier     1.000
 
loop_
 _refln_index_h
 _refln_index_k
 _refln_index_l
 _refln_F_squared_calc
 _refln_F_squared_meas
 _refln_F_squared_sigma
 _refln_observed_status
   2   0   0     7567.86     7685.77    186.88 o
   4   0   0      122.80      120.94      7.23 o
   6   0   0      142.48       98.19     11.69 o
   8   0   0      204.50      205.17     18.71 o
  10   0   0     1049.48     1146.69     55.11 o
  12   0   0      370.63      351.98     30.40 o
   2   1   0    66767.34    98019.48   1277.25 o
   4   1   0      985.71      969.05     16.75 o
   6   1   0      135.96      101.09      6.48 o
   8   1   0       25.39       33.43      7.43 o
  10   1   0      494.40      526.86     39.78 o
  12   1   0       75.44       65.87     11.72 o
   0   2   0     3104.06     2947.03     39.56 o
   2   2   0     3217.00     3407.75     36.40 o
   4   2   0      107.65      119.98      3.57 o
   6   2   0       10.54        4.28      3.33 o
   8   2   0       88.51      100.15      6.11 o
  10   2   0      487.85      520.45     23.69 o
  12   2   0       73.07       49.89     11.13 o
   2   3   0     2062.13     1936.59     27.46 o
   4   3   0      468.83      491.43     14.29 o
   6   3   0        9.31       14.05      3.27 o
   8   3   0     2615.45     2635.93     47.89 o
  10   3   0      144.92      139.91      9.04 o
  12   3   0       17.31        5.43      5.70 o
   0   4   0      119.30      113.85      9.79 o
   2   4   0     1572.48     1546.00     22.01 o
   4   4   0      731.29      725.91     12.18 o
   6   4   0     1653.58     1542.11     23.71 o
   8   4   0      241.44      272.56     11.44 o
  10   4   0      212.56      206.86     10.39 o
   2   5   0        0.17       -3.54      3.54 o
   4   5   0       16.62       12.11      2.35 o
   6   5   0        0.60       -2.39      4.48 o
   8   5   0      138.66      157.98      6.05 o
  10   5   0       63.59       66.85      6.10 o
   0   6   0       34.20       39.57      6.01 o
   2   6   0      110.42       95.79      5.65 o
   4   6   0       84.05       79.17      6.40 o
   6   6   0       23.53       26.52      3.48 o
   8   6   0        0.24       -3.27      3.27 o
  10   6   0        0.34        0.77      4.39 o
   2   7   0      474.05      462.68     15.46 o
   4   7   0       35.49       26.90      4.21 o
   6   7   0        0.29       -3.75      3.75 o
   8   7   0        3.83        3.95      3.62 o
   0   8   0      381.31      365.49     28.65 o
   2   8   0       75.01       78.00     12.74 o
   4   8   0       72.63       68.69     12.34 o
   6   8   0       14.90        4.74      5.06 o
   2   9   0       23.66       18.76      6.78 o
   4   9   0       23.18       22.54      7.35 o
   1   1   1     1267.06      809.00     21.74 o
   2   1   1    27554.71    32949.03    327.47 o
   3   1   1    12134.57    13020.65    124.63 o
   4   1   1       95.11      104.42      2.42 o
   5   1   1      246.28      227.31      4.62 o
   6   1   1        3.13       -1.67      2.06 o
   7   1   1       58.61       56.13      5.33 o
   8   1   1      164.20      186.24     13.95 o
   9   1   1      192.46      172.43     10.21 o
  10   1   1        3.65       53.51      6.96 o
  11   1   1        1.97       17.70      6.46 o
  12   1   1       30.69       50.68      9.82 o
   0   2   1    20928.46    21810.13    553.08 o
   1   2   1     3267.67     3212.70     23.12 o
   2   2   1        1.73        0.15      4.88 o
   3   2   1       17.89       15.40      1.06 o
   4   2   1      128.09      185.23      3.12 o
   5   2   1      644.50      670.26      9.66 o
   6   2   1      414.02      375.43      7.39 o
   7   2   1      233.78      219.05      6.36 o
   8   2   1       19.83       36.54      4.93 o
   9   2   1        0.79       12.10      5.29 o
  10   2   1      105.06      148.64     19.72 o
  11   2   1      271.43      259.46     12.26 o
  12   2   1        1.16       13.64      6.67 o
   1   3   1      133.78      135.43      2.18 o
   2   3   1       10.00        6.35      1.55 o
   3   3   1       35.30       18.07      3.38 o
   4   3   1        2.16        1.92      3.66 o
   5   3   1      395.87      381.67      6.03 o
   6   3   1      277.83      274.77      5.06 o
   7   3   1      654.48      648.94      9.71 o
   8   3   1       51.28      168.34      7.45 o
   9   3   1      304.86      321.55      6.95 o
  10   3   1       21.83       29.18      4.14 o
  11   3   1        2.58       10.47      3.78 o
  12   3   1        0.29       -2.77      3.93 o
   0   4   1      180.68      150.54      3.21 o
   1   4   1      466.17      408.17      4.57 o
   2   4   1        4.41        6.65      2.85 o
   3   4   1      291.49      260.58      4.21 o
   4   4   1      677.95      619.52      7.64 o
   5   4   1      415.47      350.92      5.29 o
   6   4   1      106.68      127.32      5.07 o
   7   4   1      272.48      270.00      5.64 o
   8   4   1       69.24       97.55      4.42 o
   9   4   1       94.39      109.18      4.70 o
  10   4   1        0.00       20.06      3.90 o
  11   4   1       24.21       25.71      4.39 o
   1   5   1       80.31       88.97      3.73 o
   2   5   1       74.22       67.61      3.11 o
   3   5   1       38.92       34.54      2.08 o
   4   5   1       22.82       21.07      1.97 o
   5   5   1      152.59      137.47      3.52 o
   6   5   1       83.80       91.85      3.94 o
   7   5   1       69.26       76.97      3.29 o
   8   5   1       72.91       85.22      3.61 o
   9   5   1        5.40        3.92      2.56 o
  10   5   1        0.33        6.65      3.10 o
  11   5   1        3.87        8.15      3.43 o
   0   6   1      556.33      561.41     13.31 o
   1   6   1       21.36       24.44      3.60 o
   2   6   1        3.88        1.10      2.56 o
   3   6   1       14.97        8.19      2.38 o
   4   6   1       46.40       38.71      2.98 o
   5   6   1       23.81       16.60      2.05 o
   6   6   1       28.41       35.31      2.57 o
   7   6   1        3.50        1.06      2.21 o
   8   6   1        1.04       -2.28      2.28 o
   9   6   1       22.76       23.79      3.19 o
  10   6   1        8.21       10.57      3.45 o
   1   7   1        3.32        1.89      3.83 o
   2   7   1      194.99      200.88      7.32 o
   3   7   1      146.88      122.89      4.96 o
   4   7   1        7.48        2.77      2.54 o
   5   7   1       26.95       21.85      3.02 o
   6   7   1        0.02       -3.06      3.06 o
   7   7   1       14.33       13.15      2.81 o
   8   7   1       10.30       12.07      3.02 o
   9   7   1       10.69       22.43      4.20 o
   0   8   1       11.87       31.25     10.32 o
   1   8   1       84.19       68.92      5.46 o
   2   8   1       12.45        8.80      4.49 o
   3   8   1       16.52        7.69      4.89 o
   4   8   1        4.94        5.92      4.35 o
   5   8   1       51.66       41.92      4.08 o
   6   8   1        1.39       -3.11      3.11 o
   7   8   1       16.72       16.53      3.72 o
   1   9   1        8.07       -4.16      7.20 o
   2   9   1        4.07       -0.42      5.75 o
   3   9   1       60.25       44.39      5.52 o
   4   9   1       10.83        8.78      4.92 o
   5   9   1       35.98       33.46      5.49 o
   1   0   2     4743.71     1771.02     61.98 o
   2   0   2        4.44        2.43      1.22 o
   3   0   2      682.35      669.41     13.75 o
   4   0   2        9.94        5.26      2.34 o
   5   0   2       94.89       77.43      7.60 o
   6   0   2        1.37       -3.72      3.72 o
   7   0   2       25.51       13.67      6.42 o
   8   0   2        2.90       10.22      5.78 o
   9   0   2        6.38       19.32      9.05 o
  10   0   2        1.93       29.20      8.67 o
  11   0   2        1.46       16.14      9.34 o
  12   0   2      325.58      326.12     20.24 o
   1   1   2     2547.36     2160.82     48.87 o
   2   1   2     7623.26     7703.16     80.45 o
   3   1   2     7220.78     7041.53     70.60 o
   4   1   2     1929.25     1928.23     23.51 o
   5   1   2      163.04      159.27      5.05 o
   6   1   2        0.76       -1.61      1.61 o
   7   1   2      102.63       95.64      4.49 o
   8   1   2      146.79      156.57      8.35 o
   9   1   2        5.28       31.21      5.91 o
  10   1   2      444.90      448.92     18.15 o
  11   1   2       22.70       53.96      7.66 o
  12   1   2       38.92       58.20      8.04 o
   0   2   2    25525.69    27251.74    652.47 o
   1   2   2     9134.37     9019.19     64.92 o
   2   2   2    28610.03    32173.69    256.94 o
   3   2   2      473.93      416.08      4.68 o
   4   2   2       20.47       33.31      1.48 o
   5   2   2      812.37      766.77     10.75 o
   6   2   2      185.21      174.35      4.33 o
   7   2   2        7.12       15.37      2.46 o
   8   2   2      850.29      825.30     17.31 o
   9   2   2       12.73       34.72      3.92 o
  10   2   2       62.99       67.85      9.13 o
  11   2   2        2.28       33.69      6.79 o
  12   2   2       13.10       16.58      6.86 o
   1   3   2        0.76        3.87      0.98 o
   2   3   2      206.07      176.81      2.55 o
   3   3   2      223.95      264.40      7.10 o
   4   3   2      996.95     1012.16     12.42 o
   5   3   2      521.72      532.94      7.60 o
   6   3   2        4.56       10.22      1.94 o
   7   3   2      564.40      570.18      8.86 o
   8   3   2      455.16      448.98      8.39 o
   9   3   2        8.53       21.15      3.31 o
  10   3   2       41.75       56.19      5.35 o
  11   3   2       65.33       69.71      5.24 o
  12   3   2        2.48        1.03      4.01 o
   0   4   2       49.61       51.16      2.04 o
   1   4   2      340.49      331.20      4.29 o
   2   4   2      360.18      323.65      5.28 o
   3   4   2      121.21      126.60      2.90 o
   4   4   2      492.40      501.45      6.55 o
   5   4   2      432.74      413.59      5.85 o
   6   4   2       59.61       55.02      2.55 o
   7   4   2       92.12      100.50      3.97 o
   8   4   2      178.47      206.08      5.57 o
   9   4   2      374.56      374.56      7.97 o
  10   4   2       94.19       81.02      5.35 o
  11   4   2       10.67        8.71      3.77 o
   1   5   2       36.46       41.98      3.53 o
   2   5   2       69.11       78.13      3.34 o
   3   5   2       68.39       62.94      2.62 o
   4   5   2      122.82      121.55      3.06 o
   5   5   2        6.47       10.94      1.89 o
   6   5   2      916.02      881.85     10.85 o
   7   5   2      298.76      313.44      5.65 o
   8   5   2       68.91       64.93      3.33 o
   9   5   2       22.39       16.95      2.93 o
  10   5   2       18.95       27.73      3.62 o
  11   5   2       13.02        6.34      3.44 o
   0   6   2     1382.32     1298.99     25.36 o
   1   6   2      126.41      111.82      5.18 o
   2   6   2        3.79        2.28      3.00 o
   3   6   2        4.23        6.03      2.34 o
   4   6   2       97.06      127.15      5.29 o
   5   6   2       51.49       53.30      3.09 o
   6   6   2       88.13       73.38      3.08 o
   7   6   2        4.81        6.23      2.27 o
   8   6   2        1.56       -0.22      2.47 o
   9   6   2        6.18        5.93      2.75 o
  10   6   2       20.22       22.30      3.71 o
   1   7   2       73.75       77.95      5.09 o
   2   7   2      100.02       99.46      5.81 o
   3   7   2        0.05        7.82      2.98 o
   4   7   2        1.66       -2.47      2.47 o
   5   7   2        3.05       -0.34      2.79 o
   6   7   2        3.76        4.19      2.48 o
   7   7   2        0.00       -2.56      2.56 o
   8   7   2        0.26       -2.76      2.76 o
   9   7   2        3.47       -0.77      3.34 o
   0   8   2        8.85        9.99      9.06 o
   1   8   2        7.85        4.55      4.02 o
   2   8   2       32.27       27.14      5.74 o
   3   8   2       19.86       12.89      4.38 o
   4   8   2       31.19       31.20      4.36 o
   5   8   2        1.88       -2.44      3.84 o
   6   8   2        3.95        5.05      3.51 o
   7   8   2        1.41        2.40      3.49 o
   1   9   2       10.98       -1.75      7.22 o
   2   9   2        1.16       -4.06      4.19 o
   3   9   2        0.22       -3.99      4.23 o
   4   9   2       35.33       30.75      5.43 o
   5   9   2        0.23        5.14      4.82 o
   1   1   3    13804.25    13567.39    249.37 o
   2   1   3        3.81        0.65      1.99 o
   3   1   3      571.47      581.95      8.41 o
   4   1   3      533.76      509.50      7.33 o
   5   1   3      581.60      543.51      9.78 o
   6   1   3       10.06       16.22      2.15 o
   7   1   3      339.98      300.85      6.95 o
   8   1   3        6.75        1.56      4.20 o
   9   1   3      388.22      396.35     13.45 o
  10   1   3       42.31       69.21      7.48 o
  11   1   3       64.97       81.07      8.34 o
  12   1   3        5.02       20.43      6.85 o
   0   2   3     1365.90     1299.16     19.29 o
   1   2   3    19943.36    21123.19    164.72 o
   2   2   3    15193.75    15778.75    129.26 o
   3   2   3      667.98      681.78      7.18 o
   4   2   3      425.22      378.10      5.03 o
   5   2   3       15.92       17.11      1.92 o
   6   2   3      490.70      510.32      8.36 o
   7   2   3      317.20      277.59      7.24 o
   8   2   3       97.13       93.24      5.68 o
   9   2   3      472.76      477.50     12.47 o
  10   2   3        0.45        4.80      5.86 o
  11   2   3      139.66      127.98      9.84 o
  12   2   3       19.18       24.93      7.17 o
   1   3   3        0.00        2.73      1.14 o
   2   3   3      912.48      990.96      9.62 o
   3   3   3     5084.82     5064.97     48.58 o
   4   3   3     3860.22     3768.30     39.04 o
   5   3   3     1596.83     1586.55     18.63 o
   6   3   3      115.37      126.36      3.72 o
   7   3   3      188.56      203.17      5.45 o
   8   3   3        0.10        9.46      4.06 o
   9   3   3       36.91       41.85      3.68 o
  10   3   3        7.71        9.96      3.69 o
  11   3   3        1.14        0.87      3.62 o
  12   3   3        5.51        1.73      3.98 o
   0   4   3      271.57      260.00      4.99 o
   1   4   3      310.77      343.56      4.39 o
   2   4   3       57.10       68.01      5.88 o
   3   4   3       11.95       20.92      2.24 o
   4   4   3      389.10      366.84      5.26 o
   5   4   3      119.38      121.84      3.18 o
   6   4   3        6.07        8.23      2.45 o
   7   4   3       87.56      120.37      6.66 o
   8   4   3       54.46       70.41      5.57 o
   9   4   3       32.24       48.69      3.64 o
  10   4   3        1.15       -0.96      3.38 o
  11   4   3       20.30       27.14      4.32 o
   1   5   3      574.58      510.18      8.31 o
   2   5   3      804.46      784.10     11.53 o
   3   5   3      201.74      223.06      4.46 o
   4   5   3      375.14      353.07      5.29 o
   5   5   3       30.04       33.79      2.28 o
   6   5   3     1114.05     1137.25     13.23 o
   7   5   3      296.59      306.98      5.60 o
   8   5   3       23.14       36.77      2.84 o
   9   5   3        4.21        9.23      2.54 o
  10   5   3        6.62        6.42      3.07 o
  11   5   3        3.48        1.22      3.73 o
   0   6   3      416.21      417.24     13.09 o
   1   6   3      107.18      117.20      6.68 o
   2   6   3        0.02       -2.47      2.47 o
   3   6   3      407.25      385.84      7.06 o
   4   6   3     1119.30     1044.94     13.51 o
   5   6   3      160.49      161.29      4.37 o
   6   6   3      108.31      107.36      3.55 o
   7   6   3        1.99        7.67      2.27 o
   8   6   3       67.68       55.78      3.39 o
   9   6   3        5.10        2.28      2.68 o
  10   6   3        4.45        5.71      4.27 o
   1   7   3      214.73      203.34      7.13 o
   2   7   3      141.77      127.93      6.20 o
   3   7   3      189.54      187.38      6.30 o
   4   7   3        5.57        6.60      3.03 o
   5   7   3        9.43       14.07      3.10 o
   6   7   3       69.71       66.13      3.56 o
   7   7   3        7.13        2.79      2.76 o
   8   7   3       17.20        9.86      3.13 o
   9   7   3        0.35        0.43      3.69 o
   0   8   3       12.83       16.15      9.89 o
   1   8   3        2.34       -2.89      3.69 o
   2   8   3        4.60       -1.46      3.96 o
   3   8   3        5.04        2.54      3.96 o
   4   8   3        0.91        6.57      3.68 o
   5   8   3        8.43        5.54      3.81 o
   6   8   3        0.74        3.42      3.42 o
   7   8   3       22.89       32.75      4.14 o
   1   9   3        1.36       -6.69      6.69 o
   2   9   3        0.62       -4.31      4.31 o
   3   9   3        0.20       -4.34      4.34 o
   4   9   3       13.05        9.59      4.83 o
   5   9   3       47.64       42.81      5.73 o
   0   0   4    14200.32    10033.32    343.20 o
   1   0   4     3048.73     2107.57     60.56 o
   2   0   4      546.43      497.64     11.78 o
   3   0   4      278.60      303.68      9.46 o
   4   0   4     1850.92     1768.93     38.34 o
   5   0   4      130.38       86.99     12.27 o
   6   0   4      200.53      232.51     11.97 o
   7   0   4       13.12       14.01      2.56 o
   8   0   4        5.04        7.74      6.39 o
   9   0   4      306.39      299.38     17.25 o
  10   0   4       65.60       48.31     14.90 o
  11   0   4       35.20       37.05      9.89 o
  12   0   4      224.73      245.15     18.80 o
   1   1   4      587.56      570.04      5.46 o
   2   1   4       13.66        7.55      1.07 o
   3   1   4       82.87       85.28      4.13 o
   4   1   4      302.70      293.06      7.14 o
   5   1   4        0.28        5.73      5.14 o
   6   1   4      847.44      828.97     16.20 o
   7   1   4      119.31      119.35      7.12 o
   8   1   4       28.69       36.62      3.90 o
   9   1   4       55.67       67.01      6.93 o
  10   1   4      127.47      143.23      9.69 o
  11   1   4      133.64      126.62      9.76 o
  12   1   4       57.96       66.81      8.39 o
   0   2   4     4035.23     4040.19     41.20 o
   1   2   4      776.66      714.42      7.36 o
   2   2   4      815.71      785.23     12.45 o
   3   2   4      982.72      948.18     10.26 o
   4   2   4      659.27      710.18      8.52 o
   5   2   4      142.36      112.03      3.06 o
   6   2   4        0.03        0.23      1.96 o
   7   2   4        7.88        6.33      2.17 o
   8   2   4       68.24       76.78      4.38 o
   9   2   4       81.52       75.77      5.49 o
  10   2   4       48.60       43.15      6.91 o
  11   2   4       11.35       21.13      6.57 o
  12   2   4        0.03        1.37      6.17 o
   1   3   4     2684.78     2783.04     23.18 o
   2   3   4      500.81      516.81      5.72 o
   3   3   4      947.12      950.13     10.11 o
   4   3   4     4455.00     4259.51     43.94 o
   5   3   4     2300.74     2148.80     24.53 o
   6   3   4       40.90       51.88      2.64 o
   7   3   4      103.97       98.01      4.06 o
   8   3   4      173.84      161.43      6.21 o
   9   3   4      134.56      120.75      5.10 o
  10   3   4        3.10        0.67      3.37 o
  11   3   4       10.54        6.96      3.76 o
  12   3   4        4.18       10.54      4.27 o
   0   4   4      977.49     1009.89     13.90 o
   1   4   4     1624.56     1695.25     16.40 o
   2   4   4     3739.36     3624.64     31.20 o
   3   4   4     1956.65     1914.75     20.44 o
   4   4   4       94.93       86.40      3.55 o
   5   4   4      243.32      236.94      4.25 o
   6   4   4      129.68      128.02      3.58 o
   7   4   4      492.45      488.97      8.38 o
   8   4   4       16.79       17.33      3.55 o
   9   4   4       22.42       21.44      3.50 o
  10   4   4        3.20       -0.23      3.40 o
  11   4   4       32.01       39.17      4.69 o
   1   5   4      597.96      544.14      8.75 o
   2   5   4      211.68      222.41      4.62 o
   3   5   4      465.53      433.54      6.64 o
   4   5   4       62.43       76.79      2.98 o
   5   5   4        3.80       15.64      2.01 o
   6   5   4      647.18      631.75      8.56 o
   7   5   4        4.44       11.01      2.41 o
   8   5   4        0.13        1.99      2.36 o
   9   5   4       35.38       37.32      3.04 o
  10   5   4        3.78        5.63      3.07 o
  11   5   4        0.76        0.61      3.76 o
   0   6   4      113.26      118.20      8.94 o
   1   6   4      170.15      166.54      5.40 o
   2   6   4        0.12       -0.23      2.15 o
   3   6   4      186.02      197.55      4.83 o
   4   6   4      641.66      652.28     10.31 o
   5   6   4       15.33       16.29      2.47 o
   6   6   4       42.92       53.25      2.78 o
   7   6   4       59.58       58.07      3.12 o
   8   6   4      111.57      106.29      4.13 o
   9   6   4        0.89        5.24      2.86 o
  10   6   4        4.97        3.52      3.74 o
   1   7   4       29.18       27.18      3.96 o
   2   7   4      148.58      135.67      5.63 o
   3   7   4        0.41        9.06      3.36 o
   4   7   4        2.50        8.66      3.52 o
   5   7   4      126.33      144.30      6.52 o
   6   7   4      146.21      142.07      4.79 o
   7   7   4        0.57        3.55      2.73 o
   8   7   4       27.06       18.27      3.32 o
   9   7   4        0.15       -3.59      3.59 o
   0   8   4       34.56       29.37     10.06 o
   1   8   4       31.12       30.62      4.75 o
   2   8   4       57.65       49.13      5.25 o
   3   8   4       24.22       25.29      4.68 o
   4   8   4       40.99       48.32      4.71 o
   5   8   4        1.87       -3.55      3.55 o
   6   8   4        6.12        4.48      3.93 o
   7   8   4        2.14        5.38      3.55 o
   1   9   4       10.08        0.83      8.26 o
   2   9   4        0.34       -4.07      4.07 o
   3   9   4        5.90        2.28      4.48 o
   4   9   4        5.46        1.87      4.55 o
   5   9   4        2.20        2.44      4.14 o
   1   1   5     4075.55     3778.23     33.02 o
   2   1   5     1976.35     1887.66     23.90 o
   3   1   5     2263.26     2171.29     27.78 o
   4   1   5       53.67       66.80      2.67 o
   5   1   5     1759.75     1772.31     25.04 o
   6   1   5      338.74      364.04      9.14 o
   7   1   5      295.17      304.15      8.27 o
   8   1   5        7.02       12.43      2.58 o
   9   1   5       12.48       14.31      5.55 o
  10   1   5       36.17       40.41      6.93 o
  11   1   5       12.97       18.04      6.38 o
  12   1   5       15.25       28.14      7.36 o
   0   2   5      291.57      330.87      4.53 o
   1   2   5      104.97      118.68      1.68 o
   2   2   5      150.15      145.43      3.75 o
   3   2   5      152.93      212.56      3.41 o
   4   2   5      216.34      233.54      3.83 o
   5   2   5       10.36        2.59      1.73 o
   6   2   5        0.56       -1.82      2.18 o
   7   2   5        2.67        3.13      2.23 o
   8   2   5      149.25      134.86      5.66 o
   9   2   5       43.15       52.60      6.01 o
  10   2   5        3.50        0.75      6.41 o
  11   2   5        0.02       -1.74      5.72 o
  12   2   5        2.42       -0.04      5.75 o
   1   3   5        4.18        8.34      1.06 o
   2   3   5     1139.08     1119.54     11.39 o
   3   3   5      495.64      564.77      6.56 o
   4   3   5        1.00       10.16      3.13 o
   5   3   5      182.48      165.28      6.12 o
   6   3   5       14.32       20.30      2.63 o
   7   3   5       13.26       11.17      3.59 o
   8   3   5       41.67       44.80      3.75 o
   9   3   5        3.70        0.34      3.90 o
  10   3   5        4.27       -5.73      5.73 o
  11   3   5       17.32       18.23      3.98 o
  12   3   5        4.22        8.66      4.09 o
   0   4   5       43.67       55.09      2.53 o
   1   4   5     1017.81      931.11      9.65 o
   2   4   5       75.69       76.30     11.61 o
   3   4   5      427.73      378.60      8.18 o
   4   4   5      914.01      910.83     10.75 o
   5   4   5        8.83       12.29      1.70 o
   6   4   5       29.14       23.19      2.17 o
   7   4   5      558.12      544.32      8.96 o
   8   4   5       71.58       61.92      3.44 o
   9   4   5        0.66       -2.67      2.85 o
  10   4   5        1.58       -2.05      3.40 o
  11   4   5       50.58       57.72      5.11 o
   1   5   5      908.45      906.54     12.90 o
   2   5   5        9.73       13.22      1.94 o
   3   5   5      186.04      196.12      4.19 o
   4   5   5       57.33       52.15      2.63 o
   5   5   5      595.91      578.27      7.68 o
   6   5   5      523.11      502.26      7.36 o
   7   5   5       15.40       15.68      2.43 o
   8   5   5        0.98       -0.51      2.31 o
   9   5   5        0.76        2.45      2.56 o
  10   5   5       12.61       11.48      3.16 o
  11   5   5        0.61       -3.17      3.66 o
   0   6   5        8.53       11.26      6.66 o
   1   6   5       20.74       18.13      2.88 o
   2   6   5       52.45       52.04      3.12 o
   3   6   5      382.29      376.35      6.87 o
   4   6   5      101.88      123.83      4.77 o
   5   6   5       14.18       17.63      2.74 o
   6   6   5       31.23       36.05      2.90 o
   7   6   5       23.71       23.21      2.59 o
   8   6   5      139.49      128.90      4.48 o
   9   6   5       48.17       57.37      3.78 o
  10   6   5        4.31       -0.57      3.66 o
   1   7   5       92.14       83.50      5.26 o
   2   7   5      115.81      124.16      5.52 o
   3   7   5       36.17       35.19      3.89 o
   4   7   5       77.54       86.36      5.00 o
   5   7   5      401.81      402.18      7.88 o
   6   7   5      152.75      149.47      4.89 o
   7   7   5       19.07       24.41      3.13 o
   8   7   5       28.49       28.51      3.58 o
   9   7   5        3.55        7.20      3.96 o
   0   8   5       50.22       46.03     10.48 o
   1   8   5       30.27       22.73      4.55 o
   2   8   5       59.83       67.80      5.69 o
   3   8   5      132.46      129.82      6.21 o
   4   8   5      133.10      128.62      6.26 o
   5   8   5        2.51       -4.02      4.02 o
   6   8   5       13.44       19.69      4.19 o
   7   8   5        0.01       -0.64      3.93 o
   1   9   5       43.79       42.96      8.53 o
   2   9   5       16.53       11.52      4.60 o
   3   9   5        3.70        3.81      4.55 o
   4   9   5        0.84       -4.46      4.46 o
   5   9   5        6.32        3.93      4.07 o
   0   0   6     3778.34     3690.39     70.24 o
   1   0   6      234.83      241.30      4.52 o
   2   0   6      227.45      194.09      5.12 o
   3   0   6    11920.16    12547.62    249.46 o
   4   0   6     4543.34     4559.26     93.29 o
   5   0   6      530.34      438.18     11.51 o
   6   0   6        0.45        5.79      4.49 o
   7   0   6     1622.20     1623.41     47.03 o
   8   0   6      274.33      281.09      9.57 o
   9   0   6       11.79       -2.34      7.02 o
  10   0   6       23.39       26.06      8.64 o
  11   0   6       68.60       60.36     10.89 o
  12   0   6        5.59        3.40      9.28 o
   1   1   6       15.42       11.29      0.76 o
   2   1   6      218.84      209.21      3.36 o
   3   1   6        0.45        3.09      1.27 o
   4   1   6        0.60        2.21      1.72 o
   5   1   6     2784.04     2913.84     43.23 o
   6   1   6     1415.55     1389.48     20.41 o
   7   1   6        5.48        9.85      2.83 o
   8   1   6        0.11       -2.83      2.83 o
   9   1   6        0.19       -3.01      3.01 o
  10   1   6        1.44       -6.66      6.66 o
  11   1   6       22.95       16.96      6.51 o
  12   1   6       40.20       36.07      7.58 o
   0   2   6       93.14       98.68      2.24 o
   1   2   6       86.70      106.27      1.31 o
   2   2   6        3.92        1.34      0.74 o
   3   2   6      711.59      856.45     12.32 o
   4   2   6       30.06       35.68      1.84 o
   5   2   6        1.15        2.53      1.94 o
   6   2   6       49.75       62.61      3.44 o
   7   2   6        8.58        7.26      2.58 o
   8   2   6      115.65      108.05      7.12 o
   9   2   6       14.07       10.01      4.13 o
  10   2   6        3.72       -5.73      5.73 o
  11   2   6        2.11       -5.48      6.22 o
  12   2   6        0.02        0.38      6.14 o
   1   3   6     1520.18     1456.69     12.73 o
   2   3   6      580.82      567.31      6.73 o
   3   3   6      480.15      408.07      5.25 o
   4   3   6     1131.06     1128.50     13.95 o
   5   3   6     1250.66     1438.32     17.10 o
   6   3   6       49.35       49.25      2.54 o
   7   3   6       35.83       39.01      2.74 o
   8   3   6       90.31       86.59      3.84 o
   9   3   6        1.05       -2.59      2.59 o
  10   3   6        0.76       -2.41      5.09 o
  11   3   6        2.65        1.46      3.65 o
  12   3   6        6.77       10.59      4.99 o
   0   4   6       91.83      108.43      3.10 o
   1   4   6       12.70        7.61      1.34 o
   2   4   6      931.21      907.40      9.60 o
   3   4   6     2362.83     2438.01     26.93 o
   4   4   6     1435.79     1378.41     15.42 o
   5   4   6       52.21       65.66      2.63 o
   6   4   6       28.12       27.25      2.22 o
   7   4   6      165.67      166.91      8.05 o
   8   4   6       18.66       13.14      3.01 o
   9   4   6        0.96       -2.82      2.82 o
  10   4   6        5.86        4.68      3.51 o
  11   4   6        0.70        4.27      4.62 o
   1   5   6       52.93       84.47      4.50 o
   2   5   6       72.20       76.57      3.02 o
   3   5   6        2.96       10.33      2.06 o
   4   5   6        3.95        6.53      1.88 o
   5   5   6      540.53      513.36      6.72 o
   6   5   6      806.08      784.45     10.37 o
   7   5   6       29.62       25.93      2.56 o
   8   5   6       22.59       19.71      2.79 o
   9   5   6       10.05        4.96      2.78 o
  10   5   6        1.79        3.42      3.48 o
  11   5   6        5.28        6.95      3.89 o
   0   6   6      102.57       97.48      5.28 o
   1   6   6        8.15        9.91      1.97 o
   2   6   6       33.11       37.96      2.63 o
   3   6   6       20.93       27.09      2.55 o
   4   6   6      213.59      202.71      5.20 o
   5   6   6        8.03        8.70      2.47 o
   6   6   6        1.84        6.85      2.46 o
   7   6   6        7.73        5.89      2.39 o
   8   6   6       48.73       52.37      3.35 o
   9   6   6       32.19       37.32      3.82 o
  10   6   6        1.99        1.67      4.27 o
   1   7   6      141.77      138.34      6.05 o
   2   7   6       15.49       10.94      3.40 o
   3   7   6        0.37        3.50      3.17 o
   4   7   6      219.52      224.89      8.79 o
   5   7   6      167.28      198.10      6.79 o
   6   7   6        2.14       12.91      2.87 o
   7   7   6       40.94       36.00      3.57 o
   8   7   6        8.51       12.94      3.68 o
   0   8   6        1.98       -2.03      8.55 o
   1   8   6       85.30       89.73      5.99 o
   2   8   6      212.76      216.78      8.49 o
   3   8   6      251.94      261.50      8.06 o
   4   8   6       22.92       38.70      4.57 o
   5   8   6        2.15        6.93      3.75 o
   6   8   6        0.04        3.62      3.87 o
   7   8   6        8.40        7.87      4.34 o
   1   9   6      186.33      187.85     12.52 o
   2   9   6        0.12        3.02      4.72 o
   3   9   6        9.46       13.39      4.97 o
   4   9   6        2.75       -2.68      4.61 o
   5   9   6        3.58       -0.95      4.14 o
   1   1   7     1931.37     1808.25     18.35 o
   2   1   7      594.80      579.53      8.07 o
   3   1   7      950.69      915.66     13.63 o
   4   1   7      193.66      229.53      5.60 o
   5   1   7     3346.50     3613.14     58.37 o
   6   1   7      208.27      203.66      4.88 o
   7   1   7        0.28        0.72      2.69 o
   8   1   7        8.05        3.85      3.19 o
   9   1   7        1.06       -1.83      3.39 o
  10   1   7        6.72       -4.10      5.31 o
  11   1   7        2.25       -5.64      5.64 o
  12   1   7        2.53        1.67      6.25 o
   0   2   7       22.66       29.83      1.15 o
   1   2   7      105.03      107.13      1.36 o
   2   2   7       20.05       28.15      1.89 o
   3   2   7     4713.70     5199.15     61.86 o
   4   2   7      277.13      351.83      5.94 o
   5   2   7       26.84       31.56      2.56 o
   6   2   7        7.66        6.08      2.28 o
   7   2   7      370.87      359.09      9.28 o
   8   2   7       45.35       47.61      5.70 o
   9   2   7       21.39       15.71      5.89 o
  10   2   7        0.96       -7.02      7.02 o
  11   2   7        2.55       -1.54      5.73 o
  12   2   7        1.10        3.63      6.24 o
   1   3   7     1631.50     1672.44     14.98 o
   2   3   7     1067.27     1031.19     11.66 o
   3   3   7      754.76      733.91      8.70 o
   4   3   7      102.13      113.96      4.03 o
   5   3   7       25.67       34.30      2.20 o
   6   3   7        0.15        0.58      1.72 o
   7   3   7       40.24       38.26      2.77 o
   8   3   7        2.78        3.30      3.06 o
   9   3   7       24.94       21.80      3.27 o
  10   3   7        8.94        2.02      3.22 o
  11   3   7        0.00       -0.85      3.57 o
  12   3   7       26.71       24.11      5.60 o
   0   4   7       81.38       94.33      3.56 o
   1   4   7      231.74      277.60      3.86 o
   2   4   7      589.42      616.03      6.98 o
   3   4   7       64.99       83.57      6.27 o
   4   4   7        1.36        5.79      1.75 o
   5   4   7       25.52       25.96      1.83 o
   6   4   7        7.75        8.24      1.86 o
   7   4   7       49.18       56.99      3.22 o
   8   4   7       66.13       59.93      3.64 o
   9   4   7        0.34       -2.75      2.75 o
  10   4   7        0.43       -4.02      4.02 o
  11   4   7       11.27        8.69      4.86 o
   1   5   7        5.15        3.86      2.60 o
   2   5   7       57.49       77.50      3.46 o
   3   5   7       90.42       92.59      3.36 o
   4   5   7       32.42       35.10      2.35 o
   5   5   7      168.45      167.61      3.63 o
   6   5   7      574.76      532.24      7.82 o
   7   5   7       13.27        7.65      2.23 o
   8   5   7       14.67        7.02      2.51 o
   9   5   7        1.54       -1.25      2.61 o
  10   5   7        0.68       -1.11      3.48 o
   0   6   7        0.29       -6.76      9.28 o
   1   6   7       18.39       15.83      2.94 o
   2   6   7       10.49       10.76      2.18 o
   3   6   7        2.05        4.31      2.14 o
   4   6   7      411.26      402.67      7.42 o
   5   6   7        1.03        5.45      2.28 o
   6   6   7       31.44       38.53      3.04 o
   7   6   7        0.81        1.53      2.34 o
   8   6   7      146.64      139.43      4.56 o
   9   6   7      122.03      131.12      5.75 o
  10   6   7       14.21       17.19      5.05 o
   1   7   7       55.72       61.38      4.85 o
   2   7   7        9.94        5.54      3.31 o
   3   7   7        7.01       14.58      3.47 o
   4   7   7       89.33       97.35      4.57 o
   5   7   7       28.52       37.06      3.98 o
   6   7   7       71.43       62.10      4.02 o
   7   7   7       68.80       67.80      4.13 o
   8   7   7       33.86       36.17      4.08 o
   0   8   7        5.17       -0.80      8.46 o
   1   8   7      133.69      132.55      6.87 o
   2   8   7      134.01      129.19      6.91 o
   3   8   7       80.16       82.90      5.43 o
   4   8   7        0.36        7.88      3.91 o
   5   8   7       19.83       13.34      4.09 o
   6   8   7        9.89       12.62      4.18 o
   7   8   7       11.42        3.65      4.32 o
   1   9   7       86.50      101.82      9.98 o
   2   9   7        0.04        8.35      6.07 o
   3   9   7       53.27       56.07      5.97 o
   4   9   7       48.25       36.14      4.90 o
   0   0   8      319.81      297.54      6.90 o
   1   0   8     1941.76     1893.06     26.08 o
   2   0   8      590.69      576.26     10.99 o
   3   0   8        1.11        1.99      2.02 o
   4   0   8      230.32      233.84     10.34 o
   5   0   8      253.28      291.33     19.30 o
   6   0   8       84.97       94.51      4.77 o
   7   0   8      215.87      228.33     14.91 o
   8   0   8      291.34      267.12     23.10 o
   9   0   8       88.10       82.75     10.74 o
  10   0   8       43.90       35.15      9.06 o
  11   0   8        8.87        2.63      8.67 o
  12   0   8        0.00       -6.98     13.43 o
   1   1   8     1007.69      921.61      8.95 o
   2   1   8        2.10        4.51      0.98 o
   3   1   8     3612.58     3543.09     62.84 o
   4   1   8      765.62      855.59     14.40 o
   5   1   8      455.90      455.59     10.19 o
   6   1   8      568.89      622.96     14.09 o
   7   1   8       31.39       37.51      2.75 o
   8   1   8       98.76       86.61      5.29 o
   9   1   8        0.35       -4.80      4.80 o
  10   1   8        3.72       -5.26      5.26 o
  11   1   8        4.52       -3.08      5.61 o
  12   1   8        0.00       -4.85      5.83 o
   0   2   8      424.38      385.46      4.86 o
   1   2   8     3249.54     3092.75     26.27 o
   2   2   8     3069.95     2966.83     34.45 o
   3   2   8        0.15        5.71      1.85 o
   4   2   8     1063.69     1197.68     15.75 o
   5   2   8      986.75     1019.95     15.30 o
   6   2   8       92.60       87.91      4.06 o
   7   2   8       77.18       74.74      3.99 o
   8   2   8        8.06        2.19      3.93 o
   9   2   8       41.90       38.83      4.80 o
  10   2   8        9.21       -4.58      5.17 o
  11   2   8        0.04       -5.53      5.53 o
  12   2   8       14.44       10.67      6.57 o
   1   3   8      215.44      166.99      2.21 o
   2   3   8       78.80       89.80      3.04 o
   3   3   8       55.89       80.20      4.10 o
   4   3   8      200.19      236.63      4.10 o
   5   3   8       11.40       17.21      1.88 o
   6   3   8        0.36       -1.67      1.67 o
   7   3   8        1.99       -1.97      1.97 o
   8   3   8       44.91       49.99      3.19 o
   9   3   8       19.04       20.86      3.15 o
  10   3   8       13.57       11.63      3.55 o
  11   3   8        0.08       -3.25      4.36 o
  12   3   8        4.02        9.02      5.46 o
   0   4   8       76.61       95.60      2.98 o
   1   4   8       56.00       59.49      2.60 o
   2   4   8       90.97       76.01      3.02 o
   3   4   8       20.51       22.81      2.62 o
   4   4   8       13.61        8.63      1.93 o
   5   4   8        2.53        3.12      1.49 o
   6   4   8        4.08        1.32      1.93 o
   7   4   8        3.47       -2.26      2.26 o
   8   4   8        0.01       -2.34      2.34 o
   9   4   8        5.43        1.09      4.91 o
  10   4   8        1.07       -3.30      4.20 o
  11   4   8        1.33        0.66      4.64 o
   1   5   8        0.78       -1.80      1.80 o
   2   5   8      109.23      120.14      3.61 o
   3   5   8       41.88       38.35      2.54 o
   4   5   8      271.86      250.61      5.33 o
   5   5   8        2.62        1.95      1.90 o
   6   5   8      160.99      167.60      4.28 o
   7   5   8       25.03       26.24      2.69 o
   8   5   8        7.04        4.26      2.43 o
   9   5   8       14.72       15.01      3.36 o
  10   5   8       29.64       32.56      4.25 o
   0   6   8       88.88       84.36     12.34 o
   1   6   8        0.13        3.42      2.51 o
   2   6   8        0.25       -1.90      1.90 o
   3   6   8        0.28        0.03      2.13 o
   4   6   8      221.68      228.88      5.75 o
   5   6   8       25.74       28.18      3.01 o
   6   6   8      169.92      157.01      4.70 o
   7   6   8       37.98       43.68      2.90 o
   8   6   8        1.25        6.39      2.86 o
   9   6   8       72.82       77.93      4.88 o
   1   7   8       73.45       81.71      4.71 o
   2   7   8       27.13       22.73      3.66 o
   3   7   8       81.83       85.79      4.26 o
   4   7   8       12.62       17.36      3.24 o
   5   7   8       16.01       23.35      3.45 o
   6   7   8        6.93       10.70      3.22 o
   7   7   8      120.84      119.71      5.42 o
   8   7   8       62.49       59.96      4.65 o
   0   8   8       10.44        5.18      9.23 o
   1   8   8       44.28       51.23      6.20 o
   2   8   8       54.49       44.82      5.15 o
   3   8   8       57.32       51.16      4.76 o
   4   8   8       16.89       22.23      4.23 o
   5   8   8        1.39        8.87      3.88 o
   6   8   8        0.79        3.17      4.23 o
   7   8   8        0.16       -0.35      4.20 o
   1   9   8      188.96      204.01     13.09 o
   2   9   8      131.22      137.54      9.01 o
   3   9   8       45.98       57.40      6.75 o
   4   9   8       18.94       20.62      4.69 o
   1   1   9        0.08        0.91      0.50 o
   2   1   9      110.58      143.15      2.62 o
   3   1   9      106.00      112.71      3.49 o
   4   1   9     1977.24     2040.27     28.63 o
   5   1   9      262.21      311.72      8.01 o
   6   1   9      498.61      563.17     12.32 o
   7   1   9        4.59        6.14      1.93 o
   8   1   9        3.16        1.42      5.31 o
   9   1   9        2.64       -4.78      4.78 o
  10   1   9        1.87       -5.01      5.01 o
  11   1   9        5.02       -0.72      5.64 o
  12   1   9        0.58       -5.64      5.64 o
   0   2   9       62.69       82.54      1.78 o
   1   2   9     1024.88     1090.76     10.73 o
   2   2   9      571.68      526.21      8.48 o
   3   2   9      497.56      611.23     10.23 o
   4   2   9      807.16      848.91     12.35 o
   5   2   9        0.23        4.83      1.72 o
   6   2   9      120.07      131.54      4.83 o
   7   2   9      135.64      122.37      4.84 o
   8   2   9       20.91       14.69      3.17 o
   9   2   9        0.76       -0.04      3.81 o
  10   2   9       15.86        1.58      5.28 o
  11   2   9        0.01       -5.57      5.57 o
  12   2   9        0.03       -2.45      6.25 o
   1   3   9      423.47      443.61      4.79 o
   2   3   9      493.52      468.17      6.09 o
   3   3   9     1057.85     1122.76     16.53 o
   4   3   9      260.29      244.30      4.20 o
   5   3   9      138.75      146.68      3.72 o
   6   3   9        0.54       -1.07      1.71 o
   7   3   9       45.26       51.36      3.09 o
   8   3   9        7.84        5.53      2.30 o
   9   3   9        6.85        3.02      2.79 o
  10   3   9        1.59       -3.14      3.14 o
  11   3   9        0.63        0.99      4.98 o
   0   4   9       19.65       29.17      1.84 o
   1   4   9       26.19       23.65      1.18 o
   2   4   9       26.83       29.74      1.79 o
   3   4   9       58.12       64.10      2.43 o
   4   4   9        0.19       -1.31      1.31 o
   5   4   9       15.58       14.74      1.65 o
   6   4   9       48.07       50.57      2.90 o
   7   4   9        4.73        1.43      2.21 o
   8   4   9        0.05       -1.29      2.35 o
   9   4   9        0.77       -2.83      2.83 o
  10   4   9        3.16        3.39      4.42 o
  11   4   9        4.58        7.54      4.94 o
   1   5   9       59.68       44.95      2.40 o
   2   5   9       21.55       23.76      2.20 o
   3   5   9        3.32        4.66      1.92 o
   4   5   9       33.73       37.99      2.82 o
   5   5   9      147.65      139.44      4.77 o
   6   5   9       24.49       26.33      2.45 o
   7   5   9       44.28       44.35      2.94 o
   8   5   9        0.88       -2.18      2.18 o
   9   5   9        1.20       -1.58      3.07 o
  10   5   9       19.99       24.06      4.16 o
   0   6   9       56.89       53.31      4.90 o
   1   6   9       68.78       63.11      3.85 o
   2   6   9       15.32       18.36      2.31 o
   3   6   9       43.62       40.65      2.88 o
   4   6   9        8.28       11.35      2.58 o
   5   6   9       82.58       84.74      4.14 o
   6   6   9       10.31       12.44      2.87 o
   7   6   9       75.37       65.32      3.15 o
   8   6   9       12.63       11.09      3.13 o
   9   6   9       47.72       49.14      4.51 o
   1   7   9        0.66        1.92      3.09 o
   2   7   9        9.15        2.94      3.18 o
   3   7   9        7.23        8.09      2.92 o
   4   7   9        2.23        3.95      2.97 o
   5   7   9       13.14       13.76      3.41 o
   6   7   9       64.66       66.64      4.41 o
   7   7   9       55.50       54.40      4.34 o
   8   7   9       58.69       66.58      5.03 o
   0   8   9       19.79       13.74      9.65 o
   1   8   9       42.54       37.26      5.92 o
   2   8   9       37.88       37.97      4.49 o
   3   8   9        6.40       14.57      4.03 o
   4   8   9       41.30       35.77      4.55 o
   5   8   9       11.97       17.22      4.37 o
   6   8   9       16.38       13.20      4.48 o
   7   8   9        0.15        5.44      4.24 o
   1   9   9       13.05       53.19     10.01 o
   2   9   9        2.93       13.23      6.31 o
   3   9   9       43.39       54.96      5.90 o
   4   9   9        7.81       13.35      4.38 o
   0   0  10     6958.55     7129.26    135.26 o
   1   0  10     1253.99     1167.83     16.60 o
   2   0  10      108.65      113.86      3.40 o
   3   0  10        0.13       -1.23      1.23 o
   4   0  10     2547.41     2800.67     72.46 o
   5   0  10      778.90      766.25     24.68 o
   6   0  10     1622.41     1672.17     47.68 o
   7   0  10      299.84      348.05     12.66 o
   8   0  10       67.60       66.64      9.09 o
   9   0  10       80.43       56.24      9.65 o
  10   0  10        1.88       -8.47      8.47 o
  11   0  10        0.71       -1.27      8.46 o
  12   0  10        0.88       -7.88      8.67 o
   1   1  10      233.43      208.09      2.65 o
   2   1  10       14.79       18.74      1.31 o
   3   1  10      127.10      144.03      3.95 o
   4   1  10       29.47       32.72      2.77 o
   5   1  10        9.89       20.72      2.78 o
   6   1  10      445.77      491.99     11.21 o
   7   1  10      178.57      179.59      6.82 o
   8   1  10      178.13      170.69      9.25 o
   9   1  10       25.05       25.03      5.61 o
  10   1  10        1.98       -2.53      5.22 o
  11   1  10        0.07        2.13      6.04 o
  12   1  10        0.95       -1.73      6.01 o
   0   2  10       35.89       35.57      1.77 o
   1   2  10      755.03      759.20      7.77 o
   2   2  10     1123.12     1160.59     14.55 o
   3   2  10       40.43       32.06      1.98 o
   4   2  10       15.47       23.85      1.40 o
   5   2  10       47.74       59.04      3.79 o
   6   2  10        8.42        8.98      4.13 o
   7   2  10        2.15       -1.15      2.40 o
   8   2  10       37.09       32.72      3.75 o
   9   2  10       11.36        5.94      5.30 o
  10   2  10       20.53       14.00      6.08 o
  11   2  10       22.39       25.14      6.88 o
  12   2  10        0.85       -5.25      5.96 o
   1   3  10       38.78       33.89      1.21 o
   2   3  10     1314.44     1418.01     15.18 o
   3   3  10      520.06      565.12      9.30 o
   4   3  10      129.11      159.35      3.34 o
   5   3  10       73.42       71.79      3.38 o
   6   3  10       47.55       46.74      2.43 o
   7   3  10       87.82       82.33      4.19 o
   8   3  10        9.15        9.93      2.42 o
   9   3  10       10.14        5.27      3.58 o
  10   3  10       17.81       13.25      3.61 o
  11   3  10        0.18       -3.57      4.41 o
   0   4  10     2303.62     2189.28     26.04 o
   1   4  10      163.95      175.71      3.30 o
   2   4  10        2.38        3.58      1.33 o
   3   4  10        2.63        6.26      1.57 o
   4   4  10        0.16        0.69      1.53 o
   5   4  10       24.43       26.88      1.93 o
   6   4  10       94.14      103.59      3.11 o
   7   4  10        1.74        1.23      2.15 o
   8   4  10        6.86        5.86      2.59 o
   9   4  10        5.80        1.88      3.79 o
  10   4  10       11.80       10.44      4.63 o
  11   4  10        3.03        4.45      4.72 o
   1   5  10      132.67      137.46      3.68 o
   2   5  10       12.75       18.61      2.11 o
   3   5  10      183.65      178.83      4.65 o
   4   5  10       32.61       36.67      2.74 o
   5   5  10       73.71       63.09      3.28 o
   6   5  10        4.77        0.68      2.01 o
   7   5  10        0.04        0.55      2.19 o
   8   5  10       11.67        5.01      2.86 o
   9   5  10       14.53       11.53      3.31 o
  10   5  10       18.04       19.30      4.17 o
   0   6  10       52.34       46.95      5.31 o
   1   6  10       70.59       77.64      3.80 o
   2   6  10        0.54       -1.68      2.00 o
   3   6  10       14.30       13.51      2.40 o
   4   6  10       21.00       24.16      3.99 o
   5   6  10       20.69       17.18      2.94 o
   6   6  10        4.12        4.18      2.68 o
   7   6  10       17.78       20.40      3.38 o
   8   6  10       16.65       18.06      3.28 o
   9   6  10        6.61       12.79      3.66 o
   1   7  10        7.15        1.70      3.19 o
   2   7  10        6.15        8.42      3.25 o
   3   7  10       40.93       40.82      3.57 o
   4   7  10       30.27       30.95      3.52 o
   5   7  10       53.08       45.22      4.06 o
   6   7  10       49.39       53.82      4.22 o
   7   7  10        6.80       11.66      3.59 o
   8   7  10       80.03       92.24      5.59 o
   0   8  10       19.61       16.33      9.39 o
   1   8  10        0.61        1.41      4.96 o
   2   8  10       27.02       26.10      4.23 o
   3   8  10       23.14       20.37      4.12 o
   4   8  10       15.73       17.20      4.13 o
   5   8  10        5.36        3.38      3.95 o
   6   8  10        6.13        8.37      4.23 o
   1   9  10       52.93       70.23      9.18 o
   2   9  10       55.59       55.12      5.88 o
   3   9  10        3.76       12.22      4.75 o
   4   9  10        0.47        6.79      4.27 o
   1   1  11      581.66      588.39      5.57 o
   2   1  11        1.17        4.00      0.93 o
   3   1  11       50.75       57.08      2.71 o
   4   1  11       81.35       68.34      4.75 o
   5   1  11      317.35      305.31      9.31 o
   6   1  11       44.18       61.30      4.13 o
   7   1  11       71.52       69.09      4.92 o
   8   1  11      104.33       84.67      4.23 o
   9   1  11       15.69        7.21      5.23 o
  10   1  11        1.01       -2.70      5.30 o
  11   1  11        3.84       -5.45      5.45 o
  12   1  11        3.55        0.16      6.25 o
   0   2  11       27.66       23.75      1.29 o
   1   2  11       71.42       86.94      1.66 o
   2   2  11      185.60      204.00      3.36 o
   3   2  11       20.50       16.02      1.64 o
   4   2  11       82.08       88.02      3.78 o
   5   2  11       89.97      106.98      3.07 o
   6   2  11        8.22        5.76      3.49 o
   7   2  11       14.45       12.84      3.50 o
   8   2  11        7.75        5.65      3.26 o
   9   2  11        0.37       -4.94      4.94 o
  10   2  11       26.94       16.91      6.06 o
  11   2  11        9.25       -5.51      5.51 o
  12   2  11        5.96        6.28      6.63 o
   1   3  11       84.98       88.87      1.91 o
   2   3  11      686.85      732.26      7.69 o
   3   3  11     1952.10     2013.35     28.23 o
   4   3  11      257.19      271.21      5.07 o
   5   3  11       12.03       11.60      1.54 o
   6   3  11        3.36        4.49      1.81 o
   7   3  11       69.97       73.94      3.51 o
   8   3  11        0.14       -1.93      2.22 o
   9   3  11        9.60        5.36      2.86 o
  10   3  11       19.84        8.07      4.75 o
  11   3  11        0.84       -1.44      4.52 o
   0   4  11     2778.68     2845.65     35.14 o
   1   4  11      209.59      185.36      3.05 o
   2   4  11      418.60      423.85      6.72 o
   3   4  11        6.44        7.09      2.36 o
   4   4  11      246.73      297.58      5.45 o
   5   4  11       95.95       99.13      3.28 o
   6   4  11       45.62       48.46      2.38 o
   7   4  11       39.30       45.35      2.85 o
   8   4  11       42.57       39.79      3.03 o
   9   4  11       17.43       10.98      4.03 o
  10   4  11       11.81        7.16      4.57 o
  11   4  11        7.60        6.29      5.07 o
   1   5  11       20.67       18.16      1.61 o
   2   5  11      590.91      603.96      9.51 o
   3   5  11       17.43       18.21      2.36 o
   4   5  11       73.08       73.25      3.54 o
   5   5  11       88.05       91.07      3.33 o
   6   5  11        1.47       -1.26      2.13 o
   7   5  11       12.67       13.18      2.38 o
   8   5  11        0.45       -0.28      2.71 o
   9   5  11        1.92        1.46      3.23 o
  10   5  11       22.61       19.70      4.54 o
   0   6  11       14.48       11.62      4.73 o
   1   6  11        9.63       11.13      2.56 o
   2   6  11        0.00        2.59      2.10 o
   3   6  11        3.45       -0.78      2.24 o
   4   6  11        1.63        2.96      2.56 o
   5   6  11       16.61       11.14      2.90 o
   6   6  11        7.50        2.04      2.80 o
   7   6  11       13.58       15.45      3.23 o
   8   6  11        0.15        2.73      3.01 o
   9   6  11        3.06        0.51      3.49 o
   1   7  11        8.11        2.81      3.26 o
   2   7  11       24.94       21.90      3.28 o
   3   7  11       16.20       17.60      3.81 o
   4   7  11        1.84        0.78      2.90 o
   5   7  11       23.30       33.71      3.84 o
   6   7  11        8.26        8.45      3.25 o
   7   7  11        0.57        0.40      3.50 o
   8   7  11       52.31       56.70      4.92 o
   0   8  11       11.79       12.02      9.39 o
   1   8  11        7.67        5.71      4.93 o
   2   8  11        9.95       10.86      4.58 o
   3   8  11        0.00        3.09      3.71 o
   4   8  11       13.30       11.49      3.59 o
   5   8  11        3.39        0.85      3.39 o
   6   8  11       34.07       25.07      4.15 o
   1   9  11        6.96       17.73      7.40 o
   2   9  11        0.36        9.02      5.60 o
   3   9  11        4.16        8.81      4.11 o
   4   9  11        0.00       -0.84      4.31 o
   0   0  12     1122.21      970.52     20.12 o
   1   0  12      193.75      224.53      4.91 o
   2   0  12       97.13      100.83      2.58 o
   3   0  12       31.48       19.76      2.32 o
   4   0  12       78.28       60.81      6.21 o
   5   0  12        2.50        0.37      3.91 o
   6   0  12      123.41      128.11     15.78 o
   7   0  12        8.33       12.09      3.41 o
   8   0  12        0.97       -1.64      6.15 o
   9   0  12       21.81       12.78     11.68 o
  10   0  12       49.30       50.57     10.33 o
  11   0  12       41.53       45.78     16.35 o
  12   0  12        3.45        8.28      9.28 o
   1   1  12      117.23      112.06      1.64 o
   2   1  12       42.03       51.18      1.69 o
   3   1  12      220.16      247.40      7.24 o
   4   1  12        4.03        5.18      1.36 o
   5   1  12        0.60       -2.84      2.84 o
   6   1  12       21.65       16.19      3.18 o
   7   1  12       45.65       47.27      4.06 o
   8   1  12       32.04       35.32      5.05 o
   9   1  12       53.78       49.05      6.78 o
  10   1  12        3.48       -1.54      5.54 o
  11   1  12        0.30       -2.63      5.60 o
  12   1  12        4.77        3.90      6.44 o
   0   2  12      555.65      549.69      8.28 o
   1   2  12      568.49      566.53      6.09 o
   2   2  12      328.93      295.20      4.10 o
   3   2  12      110.44      141.63      3.68 o
   4   2  12      165.70      210.56      5.51 o
   5   2  12        4.26        2.46      1.31 o
   6   2  12       48.49       42.51      3.09 o
   7   2  12       46.36       36.72      5.30 o
   8   2  12       63.64       60.44      4.80 o
   9   2  12        1.72       -4.78      4.78 o
  10   2  12       24.52       22.39      6.34 o
  11   2  12        7.93        5.80      5.99 o
  12   2  12        3.26        1.92      6.51 o
   1   3  12      226.31      258.63      3.49 o
   2   3  12      140.31      170.77      2.76 o
   3   3  12      429.68      418.06      8.89 o
   4   3  12       58.20       74.39      2.77 o
   5   3  12        0.03        0.72      1.82 o
   6   3  12      138.69      124.46      4.09 o
   7   3  12        0.21       -2.03      2.03 o
   8   3  12       26.16       14.31      2.60 o
   9   3  12        8.29       11.57      4.63 o
  10   3  12        0.85       -1.78      4.27 o
  11   3  12        3.04       -0.31      4.70 o
   0   4  12     1065.08     1106.66     16.04 o
   1   4  12        5.90        2.75      1.25 o
   2   4  12       34.59       35.47      2.26 o
   3   4  12        7.97        4.64      1.38 o
   4   4  12       91.97       96.73      3.26 o
   5   4  12       97.68      100.85      3.36 o
   6   4  12       10.53        9.36      1.80 o
   7   4  12       10.07       10.91      2.40 o
   8   4  12       24.84       20.55      3.24 o
   9   4  12       12.17       16.13      4.38 o
  10   4  12       10.41        6.76      4.61 o
  11   4  12        0.06       -0.80      4.86 o
   1   5  12       75.43       83.31      2.89 o
   2   5  12      465.63      472.71      8.91 o
   3   5  12        1.49       -2.08      2.08 o
   4   5  12       52.35       44.59      3.30 o
   5   5  12        1.70        5.52      2.53 o
   6   5  12        1.53        1.49      2.25 o
   7   5  12       94.46      101.00      4.30 o
   8   5  12       12.23        9.03      2.96 o
   9   5  12       18.96       12.62      3.50 o
  10   5  12        6.70       17.29      4.09 o
   0   6  12       85.09       75.90      6.82 o
   1   6  12       35.51       33.18      2.46 o
   2   6  12      121.44      112.60      4.22 o
   3   6  12       35.58       30.24      2.95 o
   4   6  12       81.00       83.03      4.08 o
   5   6  12       76.23       71.53      4.25 o
   6   6  12       29.73       23.18      3.30 o
   7   6  12       53.39       53.36      4.28 o
   8   6  12        7.94        6.48      3.63 o
   9   6  12        4.42        1.11      3.98 o
   1   7  12        0.67       -3.04      3.04 o
   2   7  12        1.56        1.15      2.83 o
   3   7  12       52.34       47.88      3.94 o
   4   7  12       82.28       63.01      4.39 o
   5   7  12       73.42       69.79      4.70 o
   6   7  12       16.26       11.48      3.67 o
   7   7  12       13.72       13.93      3.75 o
   8   7  12       20.94       34.08      4.54 o
   0   8  12        0.35       -8.28      8.28 o
   1   8  12        0.30       -6.08      6.08 o
   2   8  12       25.75       20.72      4.68 o
   3   8  12        2.27        2.87      4.01 o
   4   8  12        0.05       -0.37      3.37 o
   5   8  12       21.94       19.94      3.93 o
   6   8  12        2.77        7.26      4.13 o
   1   9  12        0.00        5.91      7.21 o
   2   9  12        1.79        3.13      5.55 o
   3   9  12        3.70        8.67      4.57 o
   1   1  13        0.82        4.43      0.64 o
   2   1  13      211.29      199.34     11.54 o
   3   1  13        0.04       -2.33      2.33 o
   4   1  13       90.52       82.65      3.89 o
   5   1  13       43.31       44.91      4.38 o
   6   1  13        0.96       -3.19      3.19 o
   7   1  13       19.50       12.60      3.30 o
   8   1  13        0.09       -4.07      4.07 o
   9   1  13       20.04       22.01      5.81 o
  10   1  13        1.67        1.77      5.43 o
  11   1  13        4.16        0.42      5.88 o
  12   1  13       11.34        8.45      7.50 o
   0   2  13     2453.86     2561.64     34.03 o
   1   2  13      184.38      208.58      3.59 o
   2   2  13      130.03      138.21      2.69 o
   3   2  13      297.81      311.97      5.86 o
   4   2  13        6.92        4.87      1.93 o
   5   2  13       46.43       47.76      3.30 o
   6   2  13       37.22       33.04      4.19 o
   7   2  13       12.01       10.20      4.45 o
   8   2  13       65.52       60.18      4.87 o
   9   2  13        0.14       -4.81      4.81 o
  10   2  13       15.78       20.27      6.20 o
  11   2  13       13.85       11.93      6.33 o
   1   3  13      394.00      403.25      4.61 o
   2   3  13      246.02      275.75      3.53 o
   3   3  13      358.37      344.33      6.12 o
   4   3  13       85.80       95.70      3.07 o
   5   3  13       99.28       97.87      3.86 o
   6   3  13       16.83       19.52      3.06 o
   7   3  13        0.01       -2.65      2.65 o
   8   3  13       10.39        6.62      2.40 o
   9   3  13       32.55       22.36      4.85 o
  10   3  13       55.88       62.31      6.06 o
  11   3  13        4.58       -0.60      4.78 o
   0   4  13      363.42      324.72      6.10 o
   1   4  13       50.13       54.02      2.01 o
   2   4  13        2.59        0.40      1.30 o
   3   4  13       11.82        9.86      1.47 o
   4   4  13        1.37        0.46      1.15 o
   5   4  13       32.97       35.19      2.38 o
   6   4  13        4.19       -1.28      2.24 o
   7   4  13       22.62       19.94      2.54 o
   8   4  13        7.97        3.88      2.94 o
   9   4  13        0.01       -3.39      3.39 o
  10   4  13        0.01       -0.74      4.54 o
  11   4  13        1.78       -4.75      4.75 o
   1   5  13       70.79       93.57      3.13 o
   2   5  13      203.01      212.70      5.82 o
   3   5  13       18.80       18.58      2.71 o
   4   5  13        3.07        1.61      2.41 o
   5   5  13      225.36      206.54      6.39 o
   6   5  13        5.20        5.94      2.39 o
   7   5  13       27.76       22.28      2.97 o
   8   5  13        6.34        4.79      2.79 o
   9   5  13        0.06        0.21      3.27 o
  10   5  13       17.49       12.88      4.09 o
   0   6  13      383.36      347.48     15.18 o
   1   6  13       83.04       83.22      3.73 o
   2   6  13      121.51      116.97      4.55 o
   3   6  13       23.03       24.88      2.92 o
   4   6  13        4.00       11.77      2.95 o
   5   6  13        6.36        6.10      3.15 o
   6   6  13        8.69        2.12      2.92 o
   7   6  13       31.08       27.56      3.86 o
   8   6  13       25.19       31.74      4.09 o
   9   6  13        0.01       -2.48      3.98 o
   1   7  13        8.44        0.83      5.63 o
   2   7  13        2.92        2.47      2.98 o
   3   7  13        0.24        2.20      2.95 o
   4   7  13       11.01       11.76      3.59 o
   5   7  13        0.01        1.11      3.25 o
   6   7  13        0.24       -0.38      3.25 o
   7   7  13        4.16        4.82      3.70 o
   8   7  13        8.27       16.20      4.02 o
   0   8  13        4.92       -4.89     15.18 o
   1   8  13       15.57        3.33      8.04 o
   2   8  13        0.08       -1.45      3.75 o
   3   8  13       31.62       26.21      4.63 o
   4   8  13        0.70       -0.12      3.69 o
   5   8  13        1.66        0.25      3.67 o
   6   8  13        0.01       -3.58      3.58 o
   1   9  13        0.06       11.72      8.82 o
   2   9  13        3.49        2.13      5.96 o
   3   9  13       34.00       38.66      5.36 o
   0   0  14     2149.79     2327.32     46.02 o
   1   0  14      530.10      431.26      8.34 o
   2   0  14      482.96      489.80      8.10 o
   3   0  14       27.51       27.07     14.31 o
   4   0  14       39.20       38.63      4.70 o
   5   0  14       24.42       23.21      2.86 o
   6   0  14        9.44       12.44      5.32 o
   7   0  14       78.69       74.51      9.09 o
   8   0  14        0.01       -5.18      7.59 o
   9   0  14        1.18       -6.39      6.39 o
  10   0  14        4.65        8.47      8.26 o
  11   0  14       23.87       34.98     12.56 o
  12   0  14        4.50       -3.77      7.98 o
   1   1  14     2058.16     2132.47     20.54 o
   2   1  14      978.82      976.42     14.91 o
   3   1  14      262.09      284.67      7.25 o
   4   1  14        0.66       -0.25      1.94 o
   5   1  14       16.95       27.00      2.34 o
   6   1  14       22.39       19.10      4.14 o
   7   1  14       12.18        2.69      4.13 o
   8   1  14        3.20       -4.37      4.37 o
   9   1  14       17.66       13.76      5.81 o
  10   1  14        1.38       -0.96      5.10 o
  11   1  14        1.28       -5.59      5.68 o
  12   1  14        1.18       -5.43      6.83 o
   0   2  14     1828.74     1932.96     24.35 o
   1   2  14        0.64        2.86      0.92 o
   2   2  14       99.84      132.82      2.54 o
   3   2  14     1188.02     1165.39     16.46 o
   4   2  14       21.86       15.80      2.19 o
   5   2  14        8.04        6.15      2.24 o
   6   2  14        1.17       -1.82      2.58 o
   7   2  14       39.02       36.24      4.86 o
   8   2  14       14.94       14.01      6.19 o
   9   2  14       32.59       24.86      6.10 o
  10   2  14        0.51       -0.72      5.72 o
  11   2  14       15.83       17.95      6.68 o
   1   3  14      253.03      275.62      3.38 o
   2   3  14       31.22       39.95      1.35 o
   3   3  14        1.84        4.19      1.60 o
   4   3  14        2.94       -0.23      1.51 o
   5   3  14        1.46        2.49      1.93 o
   6   3  14       12.85       15.28      3.05 o
   7   3  14        0.03       -2.74      2.74 o
   8   3  14        3.96       -1.72      4.17 o
   9   3  14       10.87       14.15      4.69 o
  10   3  14        0.02        2.82      4.54 o
  11   3  14        0.91       -4.47      4.49 o
   0   4  14       63.92       80.94      3.00 o
   1   4  14       38.45       43.24      2.05 o
   2   4  14       17.22       20.14      1.62 o
   3   4  14       92.54       90.45      2.97 o
   4   4  14       70.79       57.29      2.70 o
   5   4  14       12.65       12.86      2.03 o
   6   4  14        2.44       -2.14      2.14 o
   7   4  14       31.77       27.64      3.09 o
   8   4  14       39.05       36.96      3.84 o
   9   4  14        0.80       -0.62      3.43 o
  10   4  14       19.28       19.40      5.54 o
   1   5  14       75.41       85.32      3.08 o
   2   5  14       16.97       19.48      2.58 o
   3   5  14       96.54       90.72      3.44 o
   4   5  14        0.05       -2.28      2.28 o
   5   5  14       69.46       66.34      4.05 o
   6   5  14      117.71      104.93      4.18 o
   7   5  14        0.06        0.93      2.62 o
   8   5  14       22.77       22.93      3.24 o
   9   5  14        4.60        1.61      3.24 o
  10   5  14        0.16        2.66      3.80 o
   0   6  14      195.44      182.29     11.46 o
   1   6  14      105.60      110.29      4.94 o
   2   6  14      110.87      109.30      5.10 o
   3   6  14       19.46       22.55      3.38 o
   4   6  14       18.75       17.76      4.44 o
   5   6  14       19.57       11.71      3.39 o
   6   6  14        4.61       -2.80      2.80 o
   7   6  14       27.58       24.87      3.72 o
   8   6  14        0.18        1.19      3.40 o
   9   6  14        5.65       -0.13      3.92 o
   1   7  14       23.34       17.42      5.06 o
   2   7  14        3.28        5.18      3.27 o
   3   7  14        7.90        8.49      3.38 o
   4   7  14       96.55       86.05      5.20 o
   5   7  14        7.78        3.71      3.49 o
   6   7  14        0.07       -0.06      3.35 o
   7   7  14        4.60        0.97      3.58 o
   0   8  14       22.59       41.47     17.52 o
   1   8  14        3.52       -5.54     13.14 o
   2   8  14       32.59       26.10      4.80 o
   3   8  14        1.50       11.49      3.97 o
   4   8  14       26.52       21.46      4.21 o
   5   8  14       26.94       21.02      4.24 o
   6   8  14        0.14       -2.00      3.88 o
   1   9  14        7.08       30.22     12.18 o
   2   9  14       32.70       37.42      8.02 o
   3   9  14       28.93       33.09      5.76 o
   1   1  15     2535.51     2847.48     25.96 o
   2   1  15      355.14      346.27      4.88 o
   3   1  15       41.71       36.55      4.27 o
   4   1  15      387.96      359.86     11.70 o
   5   1  15       94.34      103.15      4.94 o
   6   1  15       14.85       14.17      3.61 o
   7   1  15        4.84       -4.21      4.21 o
   8   1  15        2.75       -4.30      4.30 o
   9   1  15       19.75       16.92      5.81 o
  10   1  15       14.04       13.72      5.86 o
  11   1  15        4.38       -2.17      5.57 o
   0   2  15        0.10        4.51      1.22 o
   1   2  15      511.36      543.20      6.09 o
   2   2  15      183.79      213.80      3.29 o
   3   2  15      186.27      250.83      5.20 o
   4   2  15       51.31       63.04      2.98 o
   5   2  15        0.20       -2.42      2.42 o
   6   2  15        0.04       -2.79      2.79 o
   7   2  15       14.52        9.48      4.39 o
   8   2  15       61.76       55.97      6.63 o
   9   2  15       14.96        0.68      5.10 o
  10   2  15       12.68        6.27      5.81 o
  11   2  15        0.02       -3.64      6.87 o
   1   3  15      187.28      187.16      2.69 o
   2   3  15        0.01        0.14      0.67 o
   3   3  15       34.67       28.34      1.76 o
   4   3  15       22.50       24.09      2.03 o
   5   3  15        5.94        6.45      2.14 o
   6   3  15      203.61      183.70      5.74 o
   7   3  15       10.27        7.43      3.63 o
   8   3  15        0.01        1.86      3.30 o
   9   3  15       45.83       42.65      5.34 o
  10   3  15       68.91       56.47      6.21 o
  11   3  15        8.89        6.83      4.90 o
   0   4  15      116.08      143.66      4.39 o
   1   4  15      101.43       95.76      2.75 o
   2   4  15      246.30      234.47      4.27 o
   3   4  15       34.45       47.71      2.15 o
   4   4  15       15.85       10.92      1.86 o
   5   4  15        9.08        7.47      2.07 o
   6   4  15       31.89       30.42      2.96 o
   7   4  15       38.89       28.87      3.14 o
   8   4  15      123.76      113.83      6.14 o
   9   4  15       49.05       48.82      4.66 o
  10   4  15        0.13        0.95      4.03 o
   1   5  15        1.26        2.76      1.62 o
   2   5  15        0.00       -0.68      2.20 o
   3   5  15       14.16       13.18      2.58 o
   4   5  15        9.01        6.58      3.20 o
   5   5  15       19.72       11.41      2.89 o
   6   5  15        9.97       15.78      2.79 o
   7   5  15        7.58        4.41      2.71 o
   8   5  15       18.25       15.51      3.12 o
   9   5  15        1.10        2.55      3.32 o
  10   5  15        0.58       -0.12      3.75 o
   0   6  15       43.30       49.66      5.93 o
   1   6  15       73.54       67.50      4.18 o
   2   6  15        5.98        6.40      3.26 o
   3   6  15        3.32        3.97      2.91 o
   4   6  15        0.14       -2.38      3.01 o
   5   6  15        0.21       -2.89      2.89 o
   6   6  15        4.60        2.87      3.19 o
   7   6  15        1.09       -2.84      3.12 o
   8   6  15        1.77       -0.44      3.31 o
   9   6  15        1.46       -0.33      4.22 o
   1   7  15       85.45       87.16      6.97 o
   2   7  15       28.67       37.32      4.14 o
   3   7  15        9.49       10.51      3.49 o
   4   7  15       10.16        9.01      3.69 o
   5   7  15       24.01       20.36      3.93 o
   6   7  15        5.60        1.70      3.64 o
   7   7  15        0.32       -2.52      3.55 o
   0   8  15      239.81      244.89     26.30 o
   1   8  15        2.81       26.17      7.26 o
   2   8  15        1.11        7.50      4.40 o
   3   8  15      132.31      130.50      6.45 o
   4   8  15        0.04        0.65      3.82 o
   5   8  15        2.33        1.36      3.76 o
   1   9  15       27.67       36.87     16.94 o
   2   9  15       18.02       20.20     11.95 o
   0   0  16      683.04      571.15     13.73 o
   1   0  16    11049.42    11876.59    168.44 o
   2   0  16      363.90      395.19      8.18 o
   3   0  16     1070.57     1099.99     23.52 o
   4   0  16      285.57      265.21      7.91 o
   5   0  16       10.90       10.91      2.93 o
   6   0  16      105.82      108.12      9.92 o
   7   0  16       29.21        2.92     19.27 o
   8   0  16       13.58       -6.13     10.80 o
   9   0  16       10.55        3.47     10.51 o
  10   0  16        4.56       -3.05      7.63 o
  11   0  16      120.84      103.26     14.31 o
   1   1  16     3044.75     3214.40     30.64 o
   2   1  16       11.99       23.98      1.36 o
   3   1  16      319.15      341.69      6.43 o
   4   1  16       15.95       14.21      3.68 o
   5   1  16       37.03       39.66      2.72 o
   6   1  16        3.84        1.74      2.74 o
   7   1  16        1.15       -3.99      3.99 o
   8   1  16       12.56        3.92      5.14 o
   9   1  16       36.01       33.66      6.38 o
  10   1  16       15.66       16.30      6.02 o
  11   1  16        6.58        1.18      5.95 o
   0   2  16       73.53       74.05      3.00 o
   1   2  16      128.97      136.20      2.32 o
   2   2  16      286.97      260.98      3.75 o
   3   2  16       51.26       44.58      2.07 o
   4   2  16        7.94       14.25      2.03 o
   5   2  16        0.16       -1.62      2.75 o
   6   2  16        0.44       -3.16      3.16 o
   7   2  16        5.16       -6.17      7.00 o
   8   2  16       11.53       -2.52      5.03 o
   9   2  16       82.56       75.52     10.67 o
  10   2  16        1.62       12.51      6.04 o
  11   2  16        0.10       -2.55      5.90 o
   1   3  16       20.40       20.00      1.20 o
   2   3  16      106.71      116.57      2.38 o
   3   3  16      166.76      176.45      4.20 o
   4   3  16       21.98       18.16      1.90 o
   5   3  16        5.01        1.90      2.08 o
   6   3  16        3.30        1.51      2.46 o
   7   3  16      159.56      136.67      8.12 o
   8   3  16       19.58       19.07      3.86 o
   9   3  16       37.37       34.92      5.24 o
  10   3  16        2.82        8.93      4.89 o
  11   3  16       32.54       29.62      5.93 o
   0   4  16        0.75        2.55      1.91 o
   1   4  16       22.43       26.54      1.81 o
   2   4  16        1.52        7.12      1.32 o
   3   4  16       10.81        6.81      1.65 o
   4   4  16        0.17       -1.31      1.31 o
   5   4  16        0.88       -2.26      2.26 o
   6   4  16       11.21        7.87      2.71 o
   7   4  16       36.60       31.35      3.27 o
   8   4  16       32.25       44.21      4.25 o
   9   4  16      124.04      119.01      6.62 o
  10   4  16       27.61       26.14      4.78 o
   1   5  16       18.50       15.98      2.01 o
   2   5  16       67.92       68.53      3.76 o
   3   5  16       24.07       17.68      2.81 o
   4   5  16        1.42       -1.50      2.61 o
   5   5  16        4.64        2.87      2.70 o
   6   5  16        0.01       -2.20      2.38 o
   7   5  16       47.57       56.06      3.84 o
   8   5  16       10.43       13.30      3.07 o
   9   5  16        0.12       -0.57      3.30 o
   0   6  16        0.11       -3.21      7.88 o
   1   6  16       22.96       36.51      4.66 o
   2   6  16       53.96       55.39      4.33 o
   3   6  16        7.97        1.13      3.12 o
   4   6  16       12.76        3.13      3.27 o
   5   6  16        0.85       -3.09      3.09 o
   6   6  16        1.40       -2.66      3.07 o
   7   6  16        3.43        1.21      3.30 o
   8   6  16        1.78        9.26      3.66 o
   1   7  16       88.49      126.69      9.98 o
   2   7  16      138.06      144.27      6.27 o
   3   7  16       10.79        9.89      3.74 o
   4   7  16      109.40      107.74      5.84 o
   5   7  16        2.20       -3.37      3.37 o
   6   7  16        1.53       -1.23      3.49 o
   7   7  16        2.50        2.35      3.63 o
   0   8  16       33.35       64.83     17.52 o
   1   8  16       28.68       39.46      8.13 o
   2   8  16      125.71      138.65      9.01 o
   3   8  16       23.69       37.55      4.58 o
   4   8  16       73.81       79.66      5.60 o
   5   8  16        3.61       -3.79      3.79 o
   1   9  16       16.70       24.82     11.98 o
   1   1  17     2310.59     2442.09     24.81 o
   2   1  17      312.58      324.11      4.76 o
   3   1  17       40.03       39.80      3.07 o
   4   1  17       82.43       72.06      5.71 o
   5   1  17        5.09        6.20      1.56 o
   6   1  17        9.62       -1.21      5.02 o
   7   1  17        0.00       -7.04      7.04 o
   8   1  17       34.17       18.67      5.79 o
   9   1  17       26.86       23.32      6.34 o
  10   1  17        3.65       11.34      6.20 o
  11   1  17       10.39       13.00      6.58 o
   0   2  17      246.40      256.18      5.72 o
   1   2  17      266.91      250.43      3.47 o
   2   2  17      116.20      121.41      2.56 o
   3   2  17       47.15       56.35      2.35 o
   4   2  17      116.00      145.65      5.21 o
   5   2  17       19.53       12.32      3.54 o
   6   2  17        1.33       -5.24      5.24 o
   7   2  17       23.22       12.39      7.87 o
   8   2  17        3.89       -5.70      6.49 o
   9   2  17       32.80       35.82     10.96 o
  10   2  17       20.91       17.72      8.77 o
  11   2  17        0.31       -5.56      5.56 o
   1   3  17       73.89       76.96      1.99 o
   2   3  17        0.79        4.28      0.96 o
   3   3  17       12.21       13.99      1.56 o
   4   3  17       49.26       49.17      2.52 o
   5   3  17        2.88       -0.82      2.09 o
   6   3  17       10.10        6.08      4.32 o
   7   3  17      108.87      123.73      6.73 o
   8   3  17        0.12        5.15      3.67 o
   9   3  17        0.93        6.43      5.20 o
  10   3  17        1.88        2.63      5.29 o
  11   3  17       10.17       13.66      5.38 o
   0   4  17      301.46      280.40      7.25 o
   1   4  17       53.58       59.02      2.38 o
   2   4  17      105.68      107.47      2.77 o
   3   4  17       47.96       51.22      2.25 o
   4   4  17       38.56       33.09      2.36 o
   5   4  17        2.96       -0.78      3.26 o
   6   4  17        9.35       15.20      3.00 o
   7   4  17       10.27       10.19      2.81 o
   8   4  17        0.04       11.73      3.51 o
   9   4  17       55.95       69.03      5.52 o
  10   4  17        2.93       13.94      4.54 o
   1   5  17        0.47        3.24      1.81 o
   2   5  17        0.00       -0.08      2.35 o
   3   5  17       18.79       10.47      4.43 o
   4   5  17        2.31       -2.93      2.93 o
   5   5  17       37.99       34.82      3.50 o
   6   5  17       24.75       24.85      3.06 o
   7   5  17        5.10        8.09      2.92 o
   8   5  17        1.04       -0.07      2.86 o
   9   5  17        0.36       -3.29      3.29 o
   0   6  17       42.86       56.63      8.05 o
   1   6  17      334.36      365.54     27.01 o
   2   6  17        3.60        3.19      4.88 o
   3   6  17       46.02       43.35      5.45 o
   4   6  17        5.61        1.03      3.26 o
   5   6  17        2.13       -3.21      3.21 o
   6   6  17        0.24       -1.05      3.15 o
   7   6  17        3.33        5.22      3.47 o
   8   6  17        1.58       -0.31      3.44 o
   1   7  17      339.02      377.09     15.61 o
   2   7  17        1.73       15.16      5.62 o
   3   7  17       28.75       23.40      5.00 o
   4   7  17       17.52       22.33      3.95 o
   5   7  17        5.12       -3.44      3.44 o
   6   7  17        0.22       -3.51      3.51 o
   7   7  17        1.62       -3.22      3.65 o
   0   8  17        4.59       -7.01     13.43 o
   1   8  17        9.90       13.38      7.22 o
   2   8  17       18.03       23.47      5.92 o
   3   8  17       99.13      101.86      6.05 o
   4   8  17        0.39       -2.68      3.83 o
   5   8  17        0.05       -3.82      3.82 o
   0   0  18     1048.46     1174.10     29.50 o
   1   0  18        0.34        0.77      1.57 o
   2   0  18        8.58        6.13      2.19 o
   3   0  18       44.89       42.42      5.01 o
   4   0  18        3.65        3.59      2.17 o
   5   0  18        2.52       -1.37      2.98 o
   6   0  18        4.58       -7.59     15.77 o
   7   0  18       15.43      -12.60     16.65 o
   8   0  18        0.73      -10.80     10.80 o
   9   0  18       28.53       15.33     13.14 o
  10   0  18        5.43       15.44      8.46 o
  11   0  18       28.74       23.82      9.70 o
   1   1  18      213.88      294.94      4.63 o
   2   1  18      466.98      470.61      5.92 o
   3   1  18       30.78       42.30      2.68 o
   4   1  18       12.06        5.39      3.68 o
   5   1  18       99.40       85.78     11.81 o
   6   1  18        9.37        6.77      6.05 o
   7   1  18       10.24       -6.34      6.34 o
   8   1  18       14.32        4.22      7.59 o
   9   1  18        2.62        3.31      5.40 o
  10   1  18        0.42       -0.87      5.83 o
  11   1  18       30.86       29.93      7.22 o
   0   2  18        1.23        5.08      1.71 o
   1   2  18       90.09       91.24      2.25 o
   2   2  18      299.49      331.30      4.28 o
   3   2  18      478.71      499.93      7.09 o
   4   2  18      657.69      654.74     10.84 o
   5   2  18        8.51       10.62      4.47 o
   6   2  18        9.28        5.35      5.66 o
   7   2  18        9.05       12.94      6.14 o
   8   2  18       23.66       13.83      4.43 o
   9   2  18      109.58      106.91      8.78 o
  10   2  18        4.75        6.55      6.06 o
  11   2  18        1.37        9.83      6.32 o
   1   3  18       24.25       24.77      1.38 o
   2   3  18        1.48        3.32      0.91 o
   3   3  18      139.24      141.35      3.32 o
   4   3  18        8.93        7.16      2.00 o
   5   3  18        7.25        6.49      2.12 o
   6   3  18      335.59      310.74      8.13 o
   7   3  18       72.51       83.91      5.06 o
   8   3  18       30.90       50.78      5.48 o
   9   3  18       31.71       33.33      5.47 o
  10   3  18       54.34       42.63      5.98 o
   0   4  18        7.34        9.71      2.32 o
   1   4  18       30.41       25.89      1.91 o
   2   4  18       19.02       22.97      1.76 o
   3   4  18        5.88        2.78      1.84 o
   4   4  18        8.15        5.04      2.57 o
   5   4  18       32.60       28.43      5.18 o
   6   4  18       50.30       52.15      3.79 o
   7   4  18       89.73       86.17      4.39 o
   8   4  18      147.16      142.38      5.51 o
   9   4  18       35.08       40.58      4.91 o
  10   4  18        0.09        4.11      4.23 o
   1   5  18      198.62      204.21      5.41 o
   2   5  18       34.75       42.01      5.96 o
   3   5  18       14.18        1.41      5.99 o
   4   5  18       85.49       75.80      4.64 o
   5   5  18       51.38       49.82      4.17 o
   6   5  18       12.78        8.94      2.68 o
   7   5  18        5.01        6.22      2.89 o
   8   5  18        3.28        3.33      3.13 o
   9   5  18        5.72        2.25      3.47 o
   0   6  18      196.11      239.72     13.62 o
   1   6  18      423.71      499.53     20.77 o
   2   6  18        6.92       -3.49      7.08 o
   3   6  18       75.62       74.03      5.07 o
   4   6  18       28.68       17.26      3.76 o
   5   6  18        2.54        2.11      3.42 o
   6   6  18        2.16       -0.47      4.21 o
   7   6  18       17.04        6.87      3.55 o
   8   6  18        0.77        0.31      3.59 o
   1   7  18      265.88      291.85     11.56 o
   2   7  18       28.27       28.91      4.20 o
   3   7  18        1.24       -2.88      3.48 o
   4   7  18       49.08       52.43      4.88 o
   5   7  18        2.74        4.70      3.65 o
   6   7  18        0.55       -1.46      3.70 o
   7   7  18        4.31        6.13      3.90 o
   0   8  18        1.86      -13.43     13.43 o
   1   8  18        2.69       -1.26      7.87 o
   2   8  18       34.27       33.89      6.83 o
   3   8  18       11.87       17.60      4.36 o
   4   8  18       13.85       16.91      4.33 o
   5   8  18        1.32       -3.87      3.87 o
   1   1  19      154.65      167.84      2.88 o
   2   1  19      208.73      197.55      3.17 o
   3   1  19        9.22        7.69      1.80 o
   4   1  19        4.22        0.63      2.84 o
   5   1  19      292.32      286.65     10.07 o
   6   1  19       80.64       56.37     14.67 o
   7   1  19        3.47       -3.91      6.66 o
   8   1  19       89.13       88.32      8.01 o
   9   1  19        0.63       -5.31      5.31 o
  10   1  19        0.23        1.85      5.60 o
  11   1  19        0.61        0.05      5.94 o
   0   2  19     1001.19     1055.63     25.00 o
   1   2  19       82.22       78.56      2.12 o
   2   2  19      345.40      324.43      4.15 o
   3   2  19      594.05      617.59      8.38 o
   4   2  19      100.62      111.51      5.44 o
   5   2  19        1.17        7.25      3.72 o
   6   2  19      160.00      155.39     11.58 o
   7   2  19      299.84      293.73     12.36 o
   8   2  19       72.42       91.83      6.53 o
   9   2  19        0.43        7.59      4.41 o
  10   2  19       61.04       50.50      6.18 o
  11   2  19        0.39        2.89      4.97 o
   1   3  19      123.04      116.79      2.82 o
   2   3  19      382.68      355.58      4.34 o
   3   3  19        0.04        1.96      1.37 o
   4   3  19       15.55       16.77      2.43 o
   5   3  19      273.25      282.07      6.96 o
   6   3  19        0.98        7.10      3.25 o
   7   3  19        2.36       10.13      3.54 o
   8   3  19       90.18       89.73      6.55 o
   9   3  19       37.05       36.48      5.44 o
  10   3  19       13.41       19.86      5.41 o
   0   4  19      370.95      387.02      9.11 o
   1   4  19        4.25        3.08      1.81 o
   2   4  19        0.04       -2.07      2.07 o
   3   4  19      100.16      113.72      4.96 o
   4   4  19       18.89       19.95      3.71 o
   5   4  19        1.03       -1.64      3.00 o
   6   4  19       10.89       16.65      3.15 o
   7   4  19        0.02        0.79      2.90 o
   8   4  19        2.52        2.01      3.02 o
   9   4  19       31.90       43.89      5.17 o
  10   4  19       11.62        7.29      4.51 o
   1   5  19      627.33      607.30     12.06 o
   2   5  19      619.39      584.74     10.80 o
   3   5  19        2.07       -3.23      4.18 o
   4   5  19        1.95        2.16      2.94 o
   5   5  19      115.78       92.84      5.13 o
   6   5  19       36.96       39.15      3.28 o
   7   5  19       26.06       25.87      3.33 o
   8   5  19       36.18       34.16      3.74 o
   9   5  19       21.65       27.33      4.27 o
   0   6  19      577.67      620.44     21.47 o
   1   6  19      238.55      286.53     19.40 o
   2   6  19       44.06       51.82      4.92 o
   3   6  19      172.57      149.13      6.54 o
   4   6  19        1.97       -3.04      3.20 o
   5   6  19        8.12        2.86      3.48 o
   6   6  19       16.21       18.59      4.08 o
   7   6  19       23.38       17.25      3.94 o
   8   6  19        0.39        6.02      3.67 o
   1   7  19       47.66       41.02      6.23 o
   2   7  19        2.67        4.75      3.66 o
   3   7  19       22.52       22.51      4.10 o
   4   7  19       46.05       58.75      4.93 o
   5   7  19       18.66       19.56      4.11 o
   6   7  19        0.53       -0.14      3.88 o
   0   8  19       16.88       20.44     15.77 o
   1   8  19        1.73        1.36      6.94 o
   2   8  19       10.59       11.09      4.75 o
   3   8  19       13.08       16.29      4.21 o
   4   8  19        0.65       -0.67      4.00 o
   0   0  20      243.13      232.05      8.42 o
   1   0  20      185.62      205.68      5.67 o
   2   0  20      300.83      318.61      7.10 o
   3   0  20       34.81       27.59      5.32 o
   4   0  20      224.55      237.33     16.66 o
   5   0  20       57.10       73.90     16.18 o
   6   0  20       42.47       19.11     16.36 o
   7   0  20      174.20      138.78     12.60 o
   8   0  20        2.53       -1.75     11.10 o
   9   0  20        9.74       14.21      8.64 o
  10   0  20       17.58       11.40     12.56 o
  11   0  20       48.78       35.74     10.53 o
   1   1  20        0.29        1.32      0.90 o
   2   1  20        1.28        3.53      0.91 o
   3   1  20       11.24       10.85      2.11 o
   4   1  20       27.31       27.66      3.71 o
   5   1  20      523.31      513.88     20.15 o
   6   1  20       26.27       33.79      8.60 o
   7   1  20       24.46       21.07      5.83 o
   8   1  20       63.01       69.51      9.36 o
   9   1  20       12.07       13.15      5.83 o
  10   1  20       12.95       10.29      6.25 o
  11   1  20        4.46       -0.11      6.04 o
   0   2  20      178.33      187.47      5.02 o
   1   2  20       68.65       70.83      1.89 o
   2   2  20      472.32      443.39      5.16 o
   3   2  20      100.17       98.94      2.81 o
   4   2  20       27.81       25.71      3.04 o
   5   2  20      164.63      152.73      6.74 o
   6   2  20      116.71      138.95      8.34 o
   7   2  20      247.29      277.80     10.07 o
   8   2  20      183.57      204.46      8.89 o
   9   2  20        1.95        3.59      4.49 o
  10   2  20        1.52       -4.39      4.39 o
   1   3  20       23.37       26.72      1.62 o
   2   3  20      351.56      383.32      5.00 o
   3   3  20      424.93      385.47      5.56 o
   4   3  20       21.79       14.15      2.95 o
   5   3  20       67.65       76.45      4.09 o
   6   3  20      249.66      235.79      7.85 o
   7   3  20        1.60        0.98      3.40 o
   8   3  20        2.87        6.32      3.67 o
   9   3  20       42.86       40.41      5.62 o
  10   3  20       20.39       16.33      5.19 o
   0   4  20      905.01      839.54     16.57 o
   1   4  20       14.36       14.04      2.26 o
   2   4  20      128.76      140.71      3.25 o
   3   4  20      597.13      631.12      8.85 o
   4   4  20      758.90      711.27     14.08 o
   5   4  20      154.18      142.59      5.36 o
   6   4  20       70.20       67.14      4.22 o
   7   4  20        0.31        3.12      3.34 o
   8   4  20       19.91       16.78      3.34 o
   9   4  20       15.82       21.03      3.98 o
   1   5  20      283.24      303.16      7.13 o
   2   5  20      627.90      609.18     11.21 o
   3   5  20       53.24       44.52      4.01 o
   4   5  20       16.52       10.96      3.20 o
   5   5  20        4.11        5.45      3.29 o
   6   5  20        4.22        3.24      2.66 o
   7   5  20        5.91       11.50      3.18 o
   8   5  20       10.54       13.43      3.53 o
   9   5  20        0.00        5.46      3.79 o
   0   6  20      118.81      160.76     10.90 o
   1   6  20       14.48       22.06      5.19 o
   2   6  20        0.06        1.59      5.09 o
   3   6  20        4.58        2.53      3.43 o
   4   6  20        0.03       -3.17      3.33 o
   5   6  20       20.58       16.75      3.87 o
   6   6  20       12.10        8.20      3.97 o
   7   6  20       28.34       25.57      4.07 o
   8   6  20        0.76        3.62      3.73 o
   1   7  20        0.31        6.32      5.18 o
   2   7  20       14.61       17.53      4.67 o
   3   7  20       14.56       15.12      3.91 o
   4   7  20        0.33        1.21      3.63 o
   5   7  20       23.38       25.53      4.25 o
   6   7  20        1.15       -1.13      3.76 o
   0   8  20       37.68       69.50     19.86 o
   1   8  20        6.67       10.62      7.28 o
   2   8  20        0.80       -3.90      4.31 o
   3   8  20        0.48       -1.85      3.82 o
   4   8  20        0.38        5.18      4.76 o
   1   1  21        6.90        8.76      1.31 o
   2   1  21       85.15       85.13      2.40 o
   3   1  21       79.46       73.17      3.68 o
   4   1  21       69.42       75.15      5.90 o
   5   1  21      476.68      499.88     16.66 o
   6   1  21       77.65       85.11     12.99 o
   7   1  21       79.01       94.40     13.74 o
   8   1  21       44.60       43.20      6.79 o
   9   1  21       10.36       14.70      6.05 o
  10   1  21        2.20        1.54      6.01 o
   0   2  21        6.23        9.32      1.88 o
   1   2  21       18.79       21.43      1.41 o
   2   2  21       15.37       20.77      1.16 o
   3   2  21        3.46        3.49      1.45 o
   4   2  21       10.36        8.33      2.95 o
   5   2  21      147.21      146.32     11.65 o
   6   2  21       26.66       23.35      4.55 o
   7   2  21       55.38       67.01      5.93 o
   8   2  21        9.37       19.85      4.82 o
   9   2  21       17.18        9.88      4.48 o
  10   2  21        5.59        1.69      4.83 o
   1   3  21      164.73      147.16      3.06 o
   2   3  21      220.89      216.11      3.63 o
   3   3  21      131.02      129.28      3.33 o
   4   3  21       11.04       10.58      3.23 o
   5   3  21       70.55       73.54      4.20 o
   6   3  21       23.02       30.15      4.10 o
   7   3  21        0.00       -1.45      3.32 o
   8   3  21        0.77        1.99      3.69 o
   9   3  21        2.49       -0.06      4.49 o
  10   3  21       11.66       22.94      5.86 o
   0   4  21      927.61      957.99     22.61 o
   1   4  21       35.77       32.71      2.75 o
   2   4  21        1.75       11.07      1.77 o
   3   4  21      173.94      196.43      7.57 o
   4   4  21       23.24       31.28      3.14 o
   5   4  21        2.08        5.98      2.73 o
   6   4  21        2.91        3.26      2.82 o
   7   4  21        5.90        4.44      3.01 o
   8   4  21        2.33        2.87      2.99 o
   9   4  21       43.79       47.97      4.51 o
   1   5  21       37.62       35.84      2.95 o
   2   5  21      144.22      156.59      5.23 o
   3   5  21       23.03       20.73      3.44 o
   4   5  21        2.80       -1.37      2.89 o
   5   5  21        0.13       -0.23      3.13 o
   6   5  21       28.51       26.50      3.40 o
   7   5  21       64.52       66.29      4.34 o
   8   5  21        0.17        1.91      3.27 o
   0   6  21       15.89       17.63      7.88 o
   1   6  21       20.51       25.36      5.61 o
   2   6  21       61.86       67.83      5.13 o
   3   6  21        0.12        1.15      4.29 o
   4   6  21        0.91       -1.35      3.37 o
   5   6  21       17.39       11.27      3.91 o
   6   6  21        3.57       -3.28      3.61 o
   7   6  21        0.45       -0.86      3.58 o
   1   7  21       24.36       10.89      5.53 o
   2   7  21        1.94        7.01      5.02 o
   3   7  21       24.09       29.29      4.25 o
   4   7  21       58.60       62.33      5.03 o
   5   7  21        0.30        1.78      3.68 o
   6   7  21       13.57       11.23      5.42 o
   0   8  21        5.57       15.18     15.18 o
   1   8  21       17.59        7.38      6.93 o
   2   8  21       19.56       22.78      6.43 o
   3   8  21        2.83        1.18      3.94 o
   0   0  22       49.48       31.19      3.89 o
   1   0  22      148.97      138.37      4.93 o
   2   0  22      474.54      445.21      7.23 o
   3   0  22      133.81      158.10     17.24 o
   4   0  22     3025.50     2887.55     68.65 o
   5   0  22     1172.38     1193.78     26.73 o
   6   0  22     1260.32     1269.40     40.04 o
   7   0  22      473.03      521.30     22.54 o
   8   0  22      100.24       85.59     11.54 o
   9   0  22        5.79        3.82      8.46 o
  10   0  22       22.91       26.90      9.89 o
   1   1  22       88.02       78.91      2.57 o
   2   1  22      165.41      147.53      3.18 o
   3   1  22      711.56      684.52     12.04 o
   4   1  22      619.45      575.88     11.79 o
   5   1  22      396.87      428.50     12.43 o
   6   1  22      245.39      277.56     11.45 o
   7   1  22      150.80      166.65      9.93 o
   8   1  22       12.15        8.84      5.75 o
   9   1  22       34.87       24.00      6.47 o
  10   1  22        0.63        0.09      6.32 o
   0   2  22       18.25       19.16      2.99 o
   1   2  22       14.52       13.81      1.36 o
   2   2  22        9.99       10.66      1.13 o
   3   2  22       64.06       59.75      2.50 o
   4   2  22      354.30      348.25      7.47 o
   5   2  22      326.90      324.73     11.36 o
   6   2  22       80.39       83.29      4.96 o
   7   2  22      109.20      120.27      7.11 o
   8   2  22       30.13       37.50      5.33 o
   9   2  22        3.46        3.64      4.48 o
  10   2  22        6.12        7.10      5.04 o
   1   3  22        4.10        2.91      1.43 o
   2   3  22      296.25      289.10      4.38 o
   3   3  22      649.93      646.93      8.07 o
   4   3  22      559.70      517.85     10.01 o
   5   3  22        3.79       14.58      3.11 o
   6   3  22      260.31      269.76      7.19 o
   7   3  22        5.54        8.76      3.56 o
   8   3  22        0.39       -0.70      3.62 o
   9   3  22       16.73       12.20      4.20 o
  10   3  22        0.48       -4.80      4.80 o
   0   4  22      379.11      363.82     12.82 o
   1   4  22      189.42      172.38      4.20 o
   2   4  22      355.19      338.79      5.80 o
   3   4  22        2.91        8.44      3.04 o
   4   4  22       53.14       52.11      3.55 o
   5   4  22       85.41       84.76      4.35 o
   6   4  22       17.07        9.60      3.09 o
   7   4  22       57.54       52.05      4.08 o
   8   4  22       27.10       22.97      3.56 o
   9   4  22        9.97       15.04      3.94 o
   1   5  22        0.09       -2.54      2.54 o
   2   5  22       29.01       28.08      3.05 o
   3   5  22       13.83        5.69      3.37 o
   4   5  22       22.71       16.37      3.68 o
   5   5  22       59.91       51.69      4.36 o
   6   5  22       10.45        9.75      3.79 o
   7   5  22       16.16       18.73      3.51 o
   8   5  22       13.96       14.60      3.58 o
   0   6  22       14.17       29.06      6.98 o
   1   6  22       20.83       16.98      4.58 o
   2   6  22       32.60       31.65      5.37 o
   3   6  22        3.48        0.38      3.49 o
   4   6  22        5.86       10.22      3.90 o
   5   6  22       31.22       32.51      4.37 o
   6   6  22        7.09        7.23      3.93 o
   7   6  22       12.36        6.02      3.86 o
   1   7  22        4.79        4.10      7.84 o
   2   7  22       16.70       10.99      4.81 o
   3   7  22       12.13        6.44      3.82 o
   4   7  22       12.08       12.73      4.61 o
   5   7  22        6.14       10.37      4.15 o
   0   8  22       32.41       41.47     16.94 o
   1   8  22        5.73        1.52      7.08 o
   2   8  22        0.52       -5.65      5.65 o
   1   1  23       12.09       17.36      1.56 o
   2   1  23      636.56      604.77      8.11 o
   3   1  23      429.10      451.63      9.36 o
   4   1  23      524.44      524.86     13.51 o
   5   1  23       24.25       34.88      5.22 o
   6   1  23      502.21      506.24     15.42 o
   7   1  23      148.48      144.23      9.41 o
   8   1  23       28.85       28.65      6.26 o
   9   1  23       15.09       13.34      6.34 o
  10   1  23        0.00        0.01      5.96 o
   0   2  23      254.06      268.39      8.08 o
   1   2  23        0.30       -1.17      1.43 o
   2   2  23      571.93      549.65      6.28 o
   3   2  23       54.72       56.58      2.81 o
   4   2  23      681.77      701.85     12.24 o
   5   2  23       35.64       48.96      4.39 o
   6   2  23      307.11      290.52      8.52 o
   7   2  23       66.25       67.61      5.86 o
   8   2  23       54.07       46.10      5.71 o
   9   2  23       14.77       15.70      4.94 o
  10   2  23        1.65        1.77      4.90 o
   1   3  23        0.00       -1.50      1.50 o
   2   3  23       88.09       89.96      2.74 o
   3   3  23      545.45      565.88      7.34 o
   4   3  23      273.87      283.25      7.28 o
   5   3  23       50.71       52.47      4.27 o
   6   3  23       16.07       23.97      3.26 o
   7   3  23       17.70       25.82      3.95 o
   8   3  23        0.65       -0.95      3.64 o
   9   3  23        2.38        2.09      3.93 o
   0   4  23       14.96       13.60      2.92 o
   1   4  23       71.15       74.45      2.89 o
   2   4  23        6.30        7.10      1.59 o
   3   4  23        4.27        0.90      2.04 o
   4   4  23        3.04       -2.45      2.45 o
   5   4  23        0.04       -0.56      2.72 o
   6   4  23        0.21       -0.13      2.80 o
   7   4  23        3.62        1.84      3.03 o
   8   4  23        0.48        0.70      3.65 o
   9   4  23        3.39        3.73      3.55 o
   1   5  23        1.37       -0.93      2.59 o
   2   5  23        2.90       -0.84      3.07 o
   3   5  23       17.20       20.17      3.37 o
   4   5  23       35.99       37.02      4.23 o
   5   5  23       39.28       38.29      4.51 o
   6   5  23        6.68       11.62      3.85 o
   7   5  23        0.75        2.62      3.47 o
   8   5  23        7.09        9.39      3.56 o
   0   6  23        1.70       -0.88      5.78 o
   1   6  23       14.38        7.91      4.43 o
   2   6  23        7.95        5.63      4.46 o
   3   6  23        3.00        6.98      3.60 o
   4   6  23        9.59       10.93      4.13 o
   5   6  23        0.73        3.05      3.61 o
   6   6  23       19.61       25.71      4.37 o
   7   6  23        2.79        3.01      3.92 o
   1   7  23        6.10        2.54      6.39 o
   2   7  23        0.69       -1.71      4.57 o
   3   7  23        0.73       -2.51      3.64 o
   4   7  23        0.08       -3.76      3.76 o
   5   7  23       18.92       29.78      4.60 o
   0   8  23       34.30       54.32     18.11 o
   1   8  23        1.17        1.31      7.01 o
   0   0  24       32.66       31.35      4.32 o
   1   0  24        0.35       -2.12      2.12 o
   2   0  24       47.43       38.90      5.65 o
   3   0  24       88.85       94.21      4.57 o
   4   0  24        5.58       17.52      8.76 o
   5   0  24      466.15      439.82     39.49 o
   6   0  24       43.89       51.98     10.81 o
   7   0  24      272.58      289.28     17.35 o
   8   0  24      132.43      110.78     12.81 o
   9   0  24        5.30       19.56      9.50 o
  10   0  24       22.86       31.61     13.73 o
   1   1  24      272.54      240.57      5.80 o
   2   1  24      196.81      201.99      3.89 o
   3   1  24      834.50      826.03     11.46 o
   4   1  24       40.19       48.69      4.24 o
   5   1  24      157.55      201.78      8.78 o
   6   1  24       92.78      103.03      6.61 o
   7   1  24       26.97       27.82      6.05 o
   8   1  24        8.47       16.26      5.94 o
   9   1  24       49.50       46.57      7.57 o
  10   1  24       18.89       11.01      6.63 o
   0   2  24     1007.86      979.85     20.08 o
   1   2  24      171.84      152.48      3.73 o
   2   2  24      223.24      234.20      4.68 o
   3   2  24       14.27       28.57      2.57 o
   4   2  24      343.97      343.91      6.90 o
   5   2  24      337.58      336.77      8.99 o
   6   2  24        2.56       14.20      3.55 o
   7   2  24      144.82      167.20      8.07 o
   8   2  24        0.20        6.09      4.37 o
   9   2  24       39.52       32.16      5.56 o
  10   2  24        6.88        1.46      4.98 o
   1   3  24       24.99       28.36      2.48 o
   2   3  24      185.43      180.33      3.86 o
   3   3  24      151.14      163.57      5.04 o
   4   3  24       13.17       16.47      4.02 o
   5   3  24       50.65       56.13      3.74 o
   6   3  24        0.09       -1.98      2.76 o
   7   3  24        6.18        6.17      3.04 o
   8   3  24        4.88        4.30      3.84 o
   9   3  24        0.71       -0.80      3.90 o
   0   4  24        2.58        5.13      2.32 o
   1   4  24       46.37       50.21      2.36 o
   2   4  24       36.70       40.44      3.20 o
   3   4  24        0.10       -2.66      2.66 o
   4   4  24        1.32       -3.15      3.26 o
   5   4  24        2.57       -1.81      2.67 o
   6   4  24        0.01       -1.98      3.75 o
   7   4  24       14.42       11.52      3.42 o
   8   4  24        3.59       -0.54      3.33 o
   1   5  24       24.82       24.94      4.65 o
   2   5  24        3.99        2.74      3.39 o
   3   5  24        0.19        3.21      3.28 o
   4   5  24       16.84       16.46      3.90 o
   5   5  24       31.45       34.74      5.98 o
   6   5  24       43.71       48.81      5.02 o
   7   5  24        0.53       -0.85      3.76 o
   8   5  24        5.74       12.79      4.01 o
   0   6  24        8.10       -2.00      5.74 o
   1   6  24        0.06        2.75      4.20 o
   2   6  24        3.28        0.55      4.44 o
   3   6  24        1.56        6.15      3.68 o
   4   6  24       62.40       67.51      5.41 o
   5   6  24       12.69       10.86      4.74 o
   6   6  24        2.59       -3.10      3.88 o
   1   7  24        0.44       -4.49      5.98 o
   2   7  24        5.12        5.14      5.88 o
   3   7  24        5.64        6.43      4.96 o
   4   7  24        0.56        1.68      3.98 o
   1   1  25        1.66        1.13      1.74 o
   2   1  25        2.71        2.80      1.35 o
   3   1  25        0.12        9.43      2.09 o
   4   1  25       86.71       87.59      5.95 o
   5   1  25     1166.18     1253.41     22.51 o
   6   1  25        0.40       22.05      4.60 o
   7   1  25        2.49       11.01      4.39 o
   8   1  25        0.12       13.13      5.81 o
   9   1  25       10.23       29.82      6.82 o
  10   1  25        5.41       16.59      6.82 o
   0   2  25      484.67      515.70     10.59 o
   1   2  25        2.91        3.03      1.76 o
   2   2  25        0.75        7.84      2.47 o
   3   2  25     1009.12      950.83     11.67 o
   4   2  25      174.27      192.46      5.77 o
   5   2  25        3.64        8.42      3.54 o
   6   2  25       32.76       31.65      3.91 o
   7   2  25       78.07       72.10      5.05 o
   8   2  25        1.54        3.37      4.35 o
   9   2  25       16.89       23.98      5.47 o
   1   3  25      539.04      486.09      8.04 o
   2   3  25      735.19      699.25      9.34 o
   3   3  25      133.28      140.46      4.13 o
   4   3  25        2.58       10.18      2.72 o
   5   3  25        0.01        1.76      3.39 o
   6   3  25        7.94        4.30      2.92 o
   7   3  25       31.62       35.50      3.72 o
   8   3  25       15.94       16.76      4.28 o
   9   3  25        8.34       10.62      4.85 o
   0   4  25       95.83      116.66      5.79 o
   1   4  25       42.48       39.18      3.34 o
   2   4  25        0.06       -2.65      2.65 o
   3   4  25        2.86        5.28      3.51 o
   4   4  25        7.48        1.04      3.57 o
   5   4  25        0.02       -2.07      2.69 o
   6   4  25        0.67       -2.76      2.76 o
   7   4  25        3.77        2.97      3.09 o
   8   4  25        1.25       -1.84      3.37 o
   1   5  25        6.79        5.19      4.20 o
   2   5  25       32.95       36.90      4.52 o
   3   5  25       67.19       76.99      5.15 o
   4   5  25        6.52        1.88      3.66 o
   5   5  25       14.94        6.88      3.96 o
   6   5  25       23.19       29.47      4.66 o
   7   5  25        1.70        0.08      3.75 o
   0   6  25       29.90       40.27      8.05 o
   1   6  25        8.93        0.08      4.39 o
   2   6  25        1.51       -3.95      4.36 o
   3   6  25        3.49        0.78      3.71 o
   4   6  25       11.83       12.48      4.07 o
   5   6  25        0.96        8.26      4.13 o
   6   6  25        4.60        8.50      5.14 o
   1   7  25        5.87       17.37      7.88 o
   2   7  25        0.00       -5.76     10.51 o
   3   7  25        4.51       -0.15      4.75 o
   4   7  25        3.20        2.14      4.95 o
   0   0  26        2.00       -3.23      3.23 o
   1   0  26       39.70       44.25      3.61 o
   2   0  26      148.25      149.95      5.76 o
   3   0  26      515.77      492.78      9.21 o
   4   0  26      130.43      131.72     12.04 o
   5   0  26       81.58       98.14     10.48 o
   6   0  26       65.04      108.25     11.77 o
   7   0  26      702.65      746.53     28.77 o
   8   0  26      365.50      372.78     20.26 o
   9   0  26       44.70       42.38     10.33 o
   1   1  26        7.26        6.49      1.91 o
   2   1  26        0.14       -1.86      1.86 o
   3   1  26       43.75       44.75      3.11 o
   4   1  26        0.05        2.56      2.73 o
   5   1  26      426.63      476.47     11.12 o
   6   1  26      188.47      184.44      8.20 o
   7   1  26        2.31       14.16      4.46 o
   8   1  26       35.51       46.33      5.86 o
   9   1  26       24.43       36.67      7.29 o
   0   2  26       29.17       39.94      3.79 o
   1   2  26        3.28       -0.43      1.85 o
   2   2  26       32.74       38.89      2.38 o
   3   2  26      164.88      182.16      3.77 o
   4   2  26        3.65       -2.09      2.09 o
   5   2  26        7.33        2.74      2.66 o
   6   2  26        4.73        2.08      3.37 o
   7   2  26        0.60        4.33      3.49 o
   8   2  26        2.59        4.10      3.75 o
   9   2  26       31.45       42.41      6.05 o
   1   3  26      712.45      719.36     10.72 o
   2   3  26      339.17      360.46      6.67 o
   3   3  26        2.79        2.24      2.17 o
   4   3  26       28.58       20.26      3.06 o
   5   3  26      104.31       87.53      5.09 o
   6   3  26        0.77       -2.76      2.76 o
   7   3  26       19.47       25.94      3.60 o
   8   3  26       31.59       40.22      4.81 o
   9   3  26        6.20        6.65      4.27 o
   0   4  26      727.47      772.32     22.65 o
   1   4  26      150.26      169.64      5.71 o
   2   4  26        0.17        3.86      2.64 o
   3   4  26      361.89      322.92      9.57 o
   4   4  26       92.85       87.24      4.42 o
   5   4  26        1.15       -2.64      2.64 o
   6   4  26        9.95        9.68      3.48 o
   7   4  26        1.08       -3.01      3.01 o
   8   4  26        1.68        4.14      4.15 o
   1   5  26       79.53       72.25      6.75 o
   2   5  26       50.11       49.74      4.88 o
   3   5  26        4.45        2.66      3.48 o
   4   5  26       22.39       28.32      4.37 o
   5   5  26       20.08       22.63      4.36 o
   6   5  26       28.53       32.55      6.09 o
   7   5  26        8.36       15.63      5.99 o
   0   6  26       60.16       73.92     17.82 o
   1   6  26        0.57       -4.37      4.37 o
   2   6  26        1.90       12.71      6.80 o
   3   6  26        5.25        3.30      4.94 o
   4   6  26       15.68       27.91      6.10 o
   5   6  26        0.66        3.60      5.23 o
   6   6  26        2.04        3.78      4.85 o
   1   7  26        0.83        6.72      7.02 o
   2   7  26        5.01       11.65      9.05 o
   3   7  26        3.88        9.03      5.30 o
   1   1  27       66.32       61.27      2.93 o
   2   1  27       33.95       23.41      1.85 o
   3   1  27      140.60      141.40      3.84 o
   4   1  27       10.69        1.75      3.79 o
   5   1  27      102.38      114.04      5.62 o
   6   1  27       81.80       85.17      5.04 o
   7   1  27       53.38       57.85      5.74 o
   8   1  27        0.11       13.82      4.91 o
   9   1  27        4.16        6.85      5.16 o
   0   2  27       17.35       18.82      4.38 o
   1   2  27        2.12       -2.03      2.11 o
   2   2  27        0.44       -1.55      1.55 o
   3   2  27        2.13        4.00      2.12 o
   4   2  27        1.21       -2.20      2.20 o
   5   2  27        1.71       -1.36      2.42 o
   6   2  27        8.97        5.35      3.54 o
   7   2  27       12.23       19.57      3.96 o
   8   2  27       29.43       32.33      4.65 o
   9   2  27       11.70       16.39      4.77 o
   1   3  27       36.09       60.22      3.93 o
   2   3  27        1.38       13.41      2.45 o
   3   3  27       36.83       37.79      2.82 o
   4   3  27       10.38       10.73      2.78 o
   5   3  27        0.42        0.07      3.26 o
   6   3  27       24.13       34.32      3.61 o
   7   3  27        8.40        9.20      3.23 o
   8   3  27        2.85        8.06      4.07 o
   0   4  27        2.40       14.38      3.98 o
   1   4  27      300.36      316.39      7.60 o
   2   4  27        7.76        9.97      2.81 o
   3   4  27       51.19       61.65      3.53 o
   4   4  27       11.89       11.25      3.02 o
   5   4  27        0.01       -3.31      3.31 o
   6   4  27        0.09        2.92      3.60 o
   7   4  27        4.43        7.80      3.96 o
   8   4  27        0.51        6.59      4.11 o
   1   5  27      286.16      285.85     10.53 o
   2   5  27        5.98        5.75      4.04 o
   3   5  27        3.93       -0.15      4.44 o
   4   5  27       45.67       51.00      6.36 o
   5   5  27        9.71       16.18      5.20 o
   6   5  27        8.74       12.07      5.46 o
   7   5  27        5.92        7.95      5.06 o
   0   6  27       13.31       16.79      7.63 o
   1   6  27        0.00        3.03      5.00 o
   2   6  27       32.40       40.20      8.23 o
   3   6  27       30.39       27.72      8.06 o
   4   6  27       11.94        5.56      5.20 o
   5   6  27        2.03        2.16      5.34 o
   1   7  27        0.01        1.82     12.85 o
   2   7  27        3.92        4.80      7.63 o
   0   0  28      242.11      216.76      9.51 o
   1   0  28       66.60       60.08      4.16 o
   2   0  28        0.01       -3.20      3.20 o
   3   0  28        3.66        4.00      5.11 o
   4   0  28       23.78       18.57      3.15 o
   5   0  28       15.63        8.21      6.88 o
   6   0  28       15.21       11.94      7.40 o
   7   0  28        9.72        4.40      9.93 o
   8   0  28        2.75       12.56      8.67 o
   9   0  28       76.25       96.21     13.20 o
   1   1  28        1.41        3.83      1.91 o
   2   1  28        1.11       -1.25      1.82 o
   3   1  28       22.09       27.12      2.58 o
   4   1  28       21.69       23.54      4.00 o
   5   1  28        0.44       -0.67      3.00 o
   6   1  28       33.37       33.44      3.81 o
   7   1  28       83.14       85.92      6.42 o
   8   1  28        0.01       12.39      4.99 o
   9   1  28        6.64        8.38      5.29 o
   0   2  28      185.92      167.95      7.84 o
   1   2  28        9.04        4.49      2.13 o
   2   2  28       41.99       52.79      3.16 o
   3   2  28       71.25       55.67      3.66 o
   4   2  28        0.33       -2.04      2.04 o
   5   2  28        0.73       -2.27      2.27 o
   6   2  28        4.80        5.07      3.42 o
   7   2  28       11.90       17.06      4.02 o
   8   2  28       34.46       44.60      5.03 o
   1   3  28      209.20      185.63      5.42 o
   2   3  28       24.62       19.09      3.42 o
   3   3  28       29.35       32.49      3.45 o
   4   3  28       71.72       61.31      5.61 o
   5   3  28        2.57        2.10      4.11 o
   6   3  28        1.60        4.41      3.62 o
   7   3  28        0.19        1.66      3.72 o
   8   3  28       19.05       24.06      4.71 o
   0   4  28       18.62       30.46      4.54 o
   1   4  28      321.45      338.89      8.67 o
   2   4  28      107.34      111.16      5.10 o
   3   4  28      111.28      100.60      5.04 o
   4   4  28        0.01        2.84      3.41 o
   5   4  28        0.54        4.44      3.64 o
   6   4  28        1.22        8.25      3.88 o
   7   4  28        3.69        7.31      3.93 o
   1   5  28      387.64      403.78     14.77 o
   2   5  28       20.51       10.68      6.83 o
   3   5  28        4.87        3.20      4.69 o
   4   5  28        9.92       14.09      5.63 o
   5   5  28        2.98       -0.85      4.79 o
   6   5  28        3.02        2.96      5.20 o
   0   6  28        7.01        3.47      6.98 o
   1   6  28       26.94       29.33      5.84 o
   2   6  28       34.63       39.13      8.23 o
   3   6  28       37.70       42.02      6.29 o
   4   6  28        0.00        3.01      5.49 o
   1   7  28        1.19       -5.57      6.73 o
   1   1  29      154.79      136.70      4.11 o
   2   1  29        0.21       -1.16      1.96 o
   3   1  29       22.13       20.27      2.33 o
   4   1  29        0.32       -2.79      2.79 o
   5   1  29        0.01       -0.12      2.98 o
   6   1  29        0.35       -3.09      3.09 o
   7   1  29       35.08       35.28      4.31 o
   8   1  29        0.87        6.06      4.81 o
   0   2  29       51.42       53.26      4.32 o
   1   2  29      269.44      249.50      5.67 o
   2   2  29       18.42       18.91      3.44 o
   3   2  29        9.55        1.88      2.68 o
   4   2  29        0.77       -2.80      2.80 o
   5   2  29        4.08        6.09      3.29 o
   6   2  29        0.19        2.77      3.47 o
   7   2  29        7.77       11.05      3.91 o
   8   2  29        4.95       16.93      4.45 o
   1   3  29        7.80        7.86      3.23 o
   2   3  29       19.94       18.21      4.34 o
   3   3  29       47.08       49.37      3.64 o
   4   3  29       21.50       17.64      3.60 o
   5   3  29       10.55        2.58      3.56 o
   6   3  29        0.93        4.02      3.62 o
   7   3  29       28.74       31.91      5.57 o
   8   3  29        0.14        8.04      4.33 o
   0   4  29        1.29        2.32      3.72 o
   1   4  29       51.85       57.98      4.12 o
   2   4  29       29.42       32.66      3.56 o
   3   4  29        1.10        0.18      2.93 o
   4   4  29       27.08       20.02      3.81 o
   5   4  29        0.27       -3.48      3.48 o
   6   4  29        1.89        1.68      3.85 o
   7   4  29        1.78       -2.61      4.20 o
   1   5  29      124.05      145.04      8.32 o
   2   5  29       74.48       72.54      6.69 o
   3   5  29       24.52       19.67      5.38 o
   4   5  29        4.40        7.16      4.89 o
   5   5  29        4.57        2.29      4.89 o
   6   5  29       32.09       37.74      9.17 o
   0   6  29       33.96       37.27      8.40 o
   1   6  29       32.99       35.24      6.10 o
   2   6  29       12.92       25.01     14.60 o
   3   6  29      110.68      126.16      8.68 o
   4   6  29       67.43       68.41      7.55 o
   0   0  30        1.39        0.23      3.89 o
   1   0  30       42.32       33.49      3.71 o
   2   0  30        4.17        1.60      2.96 o
   3   0  30       98.33       87.37     10.27 o
   4   0  30       45.01       44.77      6.00 o
   5   0  30       19.09       12.86      4.85 o
   6   0  30        1.97        3.46      4.97 o
   7   0  30        1.62       -0.82      6.88 o
   8   0  30        3.27       10.86      8.14 o
   1   1  30       30.67       24.08      2.62 o
   2   1  30       50.11       45.63      3.01 o
   3   1  30        6.22       -0.57      3.03 o
   4   1  30        1.39       -3.21      3.21 o
   5   1  30        5.25        5.64      4.25 o
   6   1  30        5.19       -3.77      3.87 o
   7   1  30        0.54       -4.08      4.08 o
   8   1  30        5.16       11.65      5.00 o
   0   2  30      141.64      124.07     10.71 o
   1   2  30       13.50        7.11      2.32 o
   2   2  30       85.18       83.68      4.82 o
   3   2  30        3.92        5.97      2.60 o
   4   2  30        4.03       -0.33      3.00 o
   5   2  30        0.51       -1.57      3.07 o
   6   2  30       31.07       26.36      5.23 o
   7   2  30        4.32        5.09      4.59 o
   8   2  30       30.11       25.74      5.91 o
   1   3  30       29.33       31.45      3.70 o
   2   3  30        9.68        8.85      3.05 o
   3   3  30        3.80        4.20      3.09 o
   4   3  30       14.32       11.15      3.43 o
   5   3  30        6.68        7.34      3.62 o
   6   3  30        2.63        4.63      3.76 o
   7   3  30       14.77       18.97      5.15 o
   0   4  30       22.25       23.12      4.35 o
   1   4  30        0.01       -1.91      2.80 o
   2   4  30        7.53       10.81      3.14 o
   3   4  30        2.42        0.06      3.02 o
   4   4  30        0.42       -0.86      3.25 o
   5   4  30        0.47       -3.41      3.41 o
   6   4  30        0.49       10.54      4.63 o
   1   5  30        5.83       12.35      5.05 o
   2   5  30       46.01       49.53      6.08 o
   3   5  30        1.06        1.20      4.69 o
   4   5  30       15.90       12.13      5.14 o
   5   5  30        0.29       -3.26      4.97 o
   0   6  30      156.03      165.49     18.99 o
   1   6  30        3.52        4.06      5.40 o
   2   6  30        4.69        9.61      7.56 o
   3   6  30       21.76       26.24      6.15 o
   1   1  31       21.30       20.68      2.64 o
   2   1  31       62.85       56.74      3.18 o
   3   1  31        0.04       -2.77      2.77 o
   4   1  31        3.66        0.65      3.23 o
   5   1  31        1.16        0.92      3.95 o
   6   1  31       21.90       13.01      4.37 o
   7   1  31        0.06       -3.29      4.11 o
   8   1  31        3.59        5.72      4.90 o
   0   2  31       64.76       58.15      4.60 o
   1   2  31       27.66       26.72      2.59 o
   2   2  31        2.02        1.44      2.57 o
   3   2  31       10.87        9.35      3.44 o
   4   2  31        3.88        2.83      4.13 o
   5   2  31        1.17       -4.11      4.11 o
   6   2  31        7.73        8.23      4.81 o
   7   2  31        4.46        9.82      4.78 o
   1   3  31        3.80        2.69      3.18 o
   2   3  31        0.00       -2.77      2.77 o
   3   3  31        0.18       -0.10      3.23 o
   4   3  31        3.29       -2.65      3.90 o
   5   3  31       13.41       14.55      4.78 o
   6   3  31       11.15       12.82      5.13 o
   7   3  31        2.08        6.86      4.82 o
   0   4  31       10.62       10.01      4.04 o
   1   4  31       17.42       15.41      3.28 o
   2   4  31        5.68        6.46      3.34 o
   3   4  31        1.46       -4.21      4.21 o
   4   4  31        9.04        3.76      4.88 o
   5   4  31        1.34        1.49      5.16 o
   6   4  31        0.59        1.98      5.31 o
   1   5  31        0.01       -0.36      4.34 o
   2   5  31        3.37        6.19      4.99 o
   3   5  31        0.07       -0.04      4.95 o
   4   5  31        0.33        1.81     13.72 o
   5   5  31        0.05        1.17      7.02 o
   0   6  31       65.01       76.51     10.06 o
   1   6  31       10.80        8.48      5.44 o
   2   6  31        2.97        4.52      6.88 o
   0   0  32      857.02      703.60     22.07 o
   1   0  32       12.41       19.15      3.67 o
   2   0  32       28.18       28.12      4.13 o
   3   0  32       75.80       67.38      6.44 o
   4   0  32        0.51       -1.30      4.18 o
   5   0  32       31.03       31.21      5.83 o
   6   0  32        1.46        4.77      4.95 o
   7   0  32        1.01       -4.85      4.85 o
   1   1  32       48.52       49.03      3.15 o
   2   1  32      126.48      106.92      4.70 o
   3   1  32       26.41       21.54      3.55 o
   4   1  32        2.57       -1.66      2.96 o
   5   1  32        0.92       -3.91      4.09 o
   6   1  32        0.00       -3.63      4.05 o
   7   1  32        0.03       -4.05      4.05 o
   0   2  32        0.01        2.21      2.98 o
   1   2  32       14.60       12.44      2.78 o
   2   2  32        6.85        5.48      2.70 o
   3   2  32        0.32        1.79      3.23 o
   4   2  32        1.50       -2.11      4.05 o
   5   2  32       11.42       12.68      4.75 o
   6   2  32        0.00        5.23      4.74 o
   7   2  32       18.52       20.32      5.25 o
   1   3  32        2.01        7.17      2.78 o
   2   3  32       13.76       13.88      3.26 o
   3   3  32        3.02        0.25      3.40 o
   4   3  32        1.11        0.45      4.14 o
   5   3  32       19.18       21.66      5.22 o
   6   3  32        0.21        8.57      5.09 o
   0   4  32        0.91        3.01      4.51 o
   1   4  32        0.37        1.50      3.35 o
   2   4  32        1.10       -3.42      3.42 o
   3   4  32        4.04        7.69      4.78 o
   4   4  32        6.85       13.41      5.54 o
   5   4  32        3.33       -2.05      5.20 o
   1   5  32        8.96        5.88      4.85 o
   2   5  32        0.18       -0.75      4.49 o
   3   5  32        1.59       -5.45      6.15 o
   4   5  32        9.34        5.39      8.76 o
   0   6  32        2.18        2.92      7.56 o
   1   1  33        0.16        3.92      2.25 o
   2   1  33       12.21       17.25      3.59 o
   3   1  33       56.35       54.84      4.44 o
   4   1  33       17.41       17.58      3.39 o
   5   1  33        2.52       -2.42      3.53 o
   6   1  33        6.21        4.24      4.12 o
   7   1  33        0.56       -4.33      4.33 o
   0   2  33       38.07       30.85      3.90 o
   1   2  33        2.21        2.39      2.54 o
   2   2  33        0.81       -2.33      2.54 o
   3   2  33        4.10       -2.79      2.89 o
   4   2  33       10.28       11.00      4.62 o
   5   2  33       12.24        9.27      4.85 o
   6   2  33        1.86       -2.27      4.47 o
   1   3  33        2.14       -2.58      2.58 o
   2   3  33        3.72        3.21      3.01 o
   3   3  33        5.28       12.50      3.76 o
   4   3  33        2.55       -2.72      4.16 o
   5   3  33        8.51        8.96      4.86 o
   6   3  33        0.06        2.38      5.17 o
   0   4  33        0.78        0.98      4.44 o
   1   4  33        0.27       -2.85      3.42 o
   2   4  33        2.37        2.40      5.19 o
   3   4  33       12.34        8.66      5.90 o
   4   4  33       17.77       21.52      5.95 o
   5   4  33       15.78       14.91      6.05 o
   1   5  33        0.80       -1.20      4.45 o
   2   5  33        0.56        4.88      5.50 o
   3   5  33       11.11       16.47      7.15 o
   0   0  34       50.31       35.89      5.93 o
   1   0  34        2.94       -0.55      3.23 o
   2   0  34        0.50        0.19      3.27 o
   3   0  34        6.03        8.36      8.49 o
   4   0  34        0.30       -4.38      4.38 o
   5   0  34        3.01       -1.36      6.29 o
   6   0  34        0.31       -4.27      4.84 o
   1   1  34        8.93        7.59      2.38 o
   2   1  34        3.87       -0.87      2.57 o
   3   1  34       27.81       27.39      3.81 o
   4   1  34       10.32        7.63      3.42 o
   5   1  34        4.04       -0.72      3.78 o
   6   1  34        0.16       -4.18      4.18 o
   0   2  34        0.04        1.38      3.29 o
   1   2  34        0.86        6.31      2.71 o
   2   2  34       31.40       31.89      3.47 o
   3   2  34        0.89        4.51      3.16 o
   4   2  34        0.84       -1.41      4.29 o
   5   2  34        6.67        8.56      4.78 o
   6   2  34        6.17        0.16      4.81 o
   1   3  34        7.49       12.90      3.58 o
   2   3  34        2.47        3.04      2.71 o
   3   3  34        8.96        7.57      3.73 o
   4   3  34        0.78       -1.89      4.31 o
   5   3  34        1.87        3.37      4.80 o
   0   4  34        2.97       -0.14      4.44 o
   1   4  34        0.45       -1.17      3.67 o
   2   4  34        7.63       13.19      4.09 o
   3   4  34        0.58       -2.38      5.36 o
   4   4  34        5.04        3.28      5.26 o
   1   5  34        0.04       -2.24      4.65 o
   2   5  34       16.67       18.84     10.22 o
   1   1  35        5.85       -0.28      2.64 o
   2   1  35        3.44        4.63      2.83 o
   3   1  35       12.10       17.26      3.58 o
   4   1  35        0.93        1.62      3.30 o
   5   1  35        0.24       -3.55      3.55 o
   6   1  35        0.29       -1.15      3.84 o
   0   2  35        8.63       10.24      4.85 o
   1   2  35        2.91        1.11      2.75 o
   2   2  35       29.29       32.42      3.55 o
   3   2  35        1.42       -0.41      3.08 o
   4   2  35        1.86        4.43      3.89 o
   5   2  35        9.57        8.18      4.96 o
   1   3  35        9.45        8.50      3.48 o
   2   3  35        0.00       -0.63      2.70 o
   3   3  35        8.94        6.83      3.87 o
   4   3  35       12.90       12.35      4.92 o
   5   3  35       22.60       14.15      5.25 o
   0   4  35        5.62        1.17      6.15 o
   1   4  35        0.86       -2.30      4.26 o
   2   4  35        0.49       -4.11      4.11 o
   3   4  35        1.06        3.66      6.73 o
   0   0  36        0.72       12.70      5.39 o
   1   0  36        9.70       11.89      4.47 o
   2   0  36       12.65       12.60      5.15 o
   3   0  36        1.74        1.75      4.67 o
   4   0  36        3.24        0.00      5.03 o
   5   0  36        5.71        6.54      5.61 o
   1   1  36        3.14       -0.23      2.67 o
   2   1  36        0.33        1.07      2.78 o
   3   1  36        0.07       -2.98      3.15 o
   4   1  36        0.17       -0.04      3.50 o
   5   1  36        0.29        0.75      3.96 o
   0   2  36        0.55        8.78      4.80 o
   1   2  36        4.45        0.91      2.73 o
   2   2  36        3.30        1.20      2.82 o
   3   2  36        2.43        0.08      3.51 o
   4   2  36        6.89        8.71      3.91 o
   5   2  36        0.15       -2.37      4.62 o
   1   3  36        0.33        4.47      3.53 o
   2   3  36        0.03        1.50      3.12 o
   3   3  36        1.87        1.08      3.98 o
   4   3  36        0.27        0.34      4.75 o
   0   4  36        0.01       -6.31      6.31 o
   1   4  36        8.91       17.93      5.70 o
   2   4  36        2.46        7.47      4.83 o
   1   1  37        7.84        5.24      2.87 o
   2   1  37        0.12        4.48      3.25 o
   3   1  37        0.05       -2.26      3.38 o
   4   1  37        1.08        4.57      3.62 o
   0   2  37        0.09       -1.82      4.79 o
   1   2  37        1.10       -0.22      3.38 o
   2   2  37        0.36       -1.36      2.96 o
   3   2  37        0.56        1.31      3.24 o
   4   2  37        0.09       -3.58      3.81 o
   1   3  37        0.08        7.15      3.78 o
   2   3  37        0.62        0.52      3.44 o
   3   3  37        9.83       14.97      3.79 o
   0   0  38        0.48       -3.73      4.95 o
   1   0  38        0.90       -4.24      4.24 o
   2   0  38        4.05       11.43      5.36 o
   3   0  38       39.13       57.97      7.12 o
   4   0  38       29.32       65.18      8.84 o
   1   1  38        6.16        4.30      3.10 o
   2   1  38        2.06       -1.27      3.34 o
   3   1  38        0.24        3.32      3.67 o
   0   2  38        0.01        0.47      4.81 o
   1   2  38        0.00        2.97      3.51 o
   2   2  38        5.18        6.15      3.25 o
   3   2  38        4.72        6.82      3.65 o
   1   3  38        2.93        3.67      4.56 o
   1   1  39        4.62       15.21      4.39 o
   2   1  39        1.39        5.39      3.61 o
   0   2  39        2.51        1.09      5.94 o
   1   2  39        1.29        6.23      4.00 o
   0   0  40        0.54       -1.75     10.51 o
   1   0  40        0.21       -3.88      4.73 o
 
